# Supplementary material for: Palladium-catalyzed regioselective C1-selective nitration of carbazoles
Source: Beilstein J Org Chem. 2025 Nov 10;21:2479–88. doi: 10.3762/bjoc.21.190 (PMC12621620; doi:10.3762/bjoc.21.190)
Supplement: File 2 — CIF file for 2a. [file Beilstein_J_Org_Chem-21-2479-s002.cif]

 
data_pg1_a
 
_audit_creation_method            'SHELXL-2019/1'
_shelx_SHELXL_version_number      '2019/1'
_chemical_name_systematic         ?
_chemical_name_common             ?
_chemical_melting_point           ?
_chemical_formula_moiety          ?
_chemical_formula_sum
 'C17 H11 N3 O2' 
_chemical_formula_weight          289.29

loop_
 _atom_type_symbol
 _atom_type_description
 _atom_type_scat_dispersion_real
 _atom_type_scat_dispersion_imag
 _atom_type_scat_source
 'C'  'C'   0.0033   0.0016
 'International Tables Vol C Tables 4.2.6.8 and 6.1.1.4'
 'H'  'H'   0.0000   0.0000
 'International Tables Vol C Tables 4.2.6.8 and 6.1.1.4'
 'N'  'N'   0.0061   0.0033
 'International Tables Vol C Tables 4.2.6.8 and 6.1.1.4'
 'O'  'O'   0.0106   0.0060
 'International Tables Vol C Tables 4.2.6.8 and 6.1.1.4'
 
_space_group_crystal_system       monoclinic
_space_group_IT_number            14
_space_group_name_H-M_alt         'P 21/c'
_space_group_name_Hall            '-P 2ybc'
 
_shelx_space_group_comment
;
The symmetry employed for this shelxl refinement is uniquely defined
by the following loop, which should always be used as a source of
symmetry information in preference to the above space-group names.
They are only intended as comments.
;
 
loop_
 _space_group_symop_operation_xyz
 'x, y, z'
 '-x, y+1/2, -z+1/2'
 '-x, -y, -z'
 'x, -y-1/2, z-1/2'
 
_cell_length_a                    10.8188(12)
_cell_length_b                    12.0531(14)
_cell_length_c                    10.7851(11)
_cell_angle_alpha                 90
_cell_angle_beta                  105.194(4)
_cell_angle_gamma                 90
_cell_volume                      1357.2(3)
_cell_formula_units_Z             4
_cell_measurement_temperature     120(2)
_cell_measurement_reflns_used     ?
_cell_measurement_theta_min       ?
_cell_measurement_theta_max       ?
 
_exptl_crystal_description        ?
_exptl_crystal_colour             ?
_exptl_crystal_density_meas       ?
_exptl_crystal_density_method     ?
_exptl_crystal_density_diffrn     1.416          
_exptl_crystal_F_000              600
_exptl_transmission_factor_min    ?
_exptl_transmission_factor_max    ?
_exptl_crystal_size_max           ?
_exptl_crystal_size_mid           ?
_exptl_crystal_size_min           ?
_exptl_absorpt_coefficient_mu     0.096
_shelx_estimated_absorpt_T_min    ?
_shelx_estimated_absorpt_T_max    ?
_exptl_absorpt_correction_type    ?
_exptl_absorpt_correction_T_min   ?
_exptl_absorpt_correction_T_max   ?
_exptl_absorpt_process_details    ?
_exptl_absorpt_special_details    ?
_diffrn_ambient_temperature       120(2)
_diffrn_radiation_wavelength      0.71073
_diffrn_radiation_type            MoK\a
_diffrn_source                    ?
_diffrn_measurement_device_type   ?
_diffrn_measurement_method        ?
_diffrn_detector_area_resol_mean  ?
_diffrn_reflns_number             12251
_diffrn_reflns_av_unetI/netI      0.0528
_diffrn_reflns_av_R_equivalents   0.0634
_diffrn_reflns_limit_h_min        -12
_diffrn_reflns_limit_h_max        13
_diffrn_reflns_limit_k_min        -14
_diffrn_reflns_limit_k_max        14
_diffrn_reflns_limit_l_min        -13
_diffrn_reflns_limit_l_max        13
_diffrn_reflns_theta_min          2.581
_diffrn_reflns_theta_max          25.998
_diffrn_reflns_theta_full         25.242
_diffrn_measured_fraction_theta_max   0.929
_diffrn_measured_fraction_theta_full  0.935
_diffrn_reflns_Laue_measured_fraction_max    0.929
_diffrn_reflns_Laue_measured_fraction_full   0.935
_diffrn_reflns_point_group_measured_fraction_max   0.929
_diffrn_reflns_point_group_measured_fraction_full  0.935
_reflns_number_total              2475
_reflns_number_gt                 1895
_reflns_threshold_expression      'I > 2\s(I)'
_reflns_Friedel_coverage          0.000
_reflns_Friedel_fraction_max      .
_reflns_Friedel_fraction_full     .
 
_reflns_special_details
;
 Reflections were merged by SHELXL according to the crystal
 class for the calculation of statistics and refinement.
 
 _reflns_Friedel_fraction is defined as the number of unique
 Friedel pairs measured divided by the number that would be
 possible theoretically, ignoring centric projections and
 systematic absences.
;
 
_computing_data_collection        ?
_computing_cell_refinement        ?
_computing_data_reduction         ?
_computing_structure_solution     ?
_computing_structure_refinement 'SHELXL-2019/1 (Sheldrick, 2019)'
_computing_molecular_graphics     ?
_computing_publication_material   ?
_refine_special_details           ?
_refine_ls_structure_factor_coef  Fsqd
_refine_ls_matrix_type            full
_refine_ls_weighting_scheme       calc
_refine_ls_weighting_details
'w=1/[\s^2^(Fo^2^)+(0.0635P)^2^+1.2739P] where P=(Fo^2^+2Fc^2^)/3'
_atom_sites_solution_primary      ?
_atom_sites_solution_secondary    ?
_atom_sites_solution_hydrogens    geom
_refine_ls_hydrogen_treatment     constr
_refine_ls_extinction_method      none
_refine_ls_extinction_coef        .
_refine_ls_number_reflns          2475
_refine_ls_number_parameters      199
_refine_ls_number_restraints      0
_refine_ls_R_factor_all           0.0992
_refine_ls_R_factor_gt            0.0743
_refine_ls_wR_factor_ref          0.1690
_refine_ls_wR_factor_gt           0.1570
_refine_ls_goodness_of_fit_ref    1.132
_refine_ls_restrained_S_all       1.132
_refine_ls_shift/su_max           0.000
_refine_ls_shift/su_mean          0.000
 
loop_
 _atom_site_label
 _atom_site_type_symbol
 _atom_site_fract_x
 _atom_site_fract_y
 _atom_site_fract_z
 _atom_site_U_iso_or_equiv
 _atom_site_adp_type
 _atom_site_occupancy
 _atom_site_site_symmetry_order  
 _atom_site_calc_flag
 _atom_site_refinement_flags_posn
 _atom_site_refinement_flags_adp
 _atom_site_refinement_flags_occupancy
 _atom_site_disorder_assembly
 _atom_site_disorder_group
O1 O 0.7790(2) 0.68294(18) 0.1195(2) 0.0359(6) Uani 1 1 d . . . . .
O2 O 0.7967(3) 0.5688(2) -0.0305(2) 0.0498(7) Uani 1 1 d . . . . .
N2 N 0.7260(3) 0.5579(2) 0.3408(2) 0.0288(6) Uani 1 1 d . . . . .
N3 N 0.5595(3) 0.5710(2) 0.1550(2) 0.0280(6) Uani 1 1 d . . . . .
N4 N 0.8051(3) 0.5913(2) 0.0829(2) 0.0334(7) Uani 1 1 d . . . . .
C1 C 0.7330(3) 0.5164(2) 0.4654(3) 0.0287(7) Uani 1 1 d . . . . .
C2 C 0.8276(3) 0.4354(2) 0.4976(3) 0.0307(7) Uani 1 1 d . . . . .
C3 C 0.8519(3) 0.3814(3) 0.6156(3) 0.0353(8) Uani 1 1 d . . . . .
H3 H 0.916480 0.326131 0.638142 0.042 Uiso 1 1 calc R U . . .
C4 C 0.7799(4) 0.4102(3) 0.6990(3) 0.0390(8) Uani 1 1 d . . . . .
H4 H 0.795300 0.374691 0.780215 0.047 Uiso 1 1 calc R U . . .
C5 C 0.6847(3) 0.4908(3) 0.6652(3) 0.0386(8) Uani 1 1 d . . . . .
H5 H 0.636142 0.508721 0.724133 0.046 Uiso 1 1 calc R U . . .
C6 C 0.6588(3) 0.5456(3) 0.5487(3) 0.0334(8) Uani 1 1 d . . . . .
H6 H 0.593714 0.600444 0.526354 0.040 Uiso 1 1 calc R U . . .
C7 C 0.8165(3) 0.5000(2) 0.2953(3) 0.0283(7) Uani 1 1 d . . . . .
C8 C 0.8815(3) 0.4243(2) 0.3881(3) 0.0287(7) Uani 1 1 d . . . . .
C9 C 0.8527(3) 0.5066(3) 0.1788(3) 0.0302(7) Uani 1 1 d . . . . .
C10 C 0.9470(3) 0.4364(3) 0.1585(3) 0.0349(8) Uani 1 1 d . . . . .
H10 H 0.967534 0.438048 0.078121 0.042 Uiso 1 1 calc R U . . .
C11 C 1.0117(3) 0.3643(3) 0.2527(3) 0.0353(8) Uani 1 1 d . . . . .
H11 H 1.078401 0.319217 0.237817 0.042 Uiso 1 1 calc R U . . .
C12 C 0.9801(3) 0.3574(3) 0.3680(3) 0.0346(8) Uani 1 1 d . . . . .
H12 H 1.024585 0.307847 0.432972 0.042 Uiso 1 1 calc R U . . .
C13 C 0.6195(3) 0.6185(2) 0.2656(3) 0.0266(7) Uani 1 1 d . . . . .
C14 C 0.4609(3) 0.6275(3) 0.0808(3) 0.0316(7) Uani 1 1 d . . . . .
H14 H 0.417879 0.596759 -0.000056 0.038 Uiso 1 1 calc R U . . .
C15 C 0.4184(3) 0.7279(3) 0.1152(3) 0.0348(8) Uani 1 1 d . . . . .
H15 H 0.347147 0.764491 0.060057 0.042 Uiso 1 1 calc R U . . .
C16 C 0.4819(3) 0.7738(3) 0.2315(3) 0.0364(8) Uani 1 1 d . . . . .
H16 H 0.454351 0.842582 0.258089 0.044 Uiso 1 1 calc R U . . .
C17 C 0.5852(3) 0.7193(3) 0.3087(3) 0.0317(8) Uani 1 1 d . . . . .
H17 H 0.631524 0.749599 0.388723 0.038 Uiso 1 1 calc R U . . .
 
loop_
 _atom_site_aniso_label
 _atom_site_aniso_U_11
 _atom_site_aniso_U_22
 _atom_site_aniso_U_33
 _atom_site_aniso_U_23
 _atom_site_aniso_U_13
 _atom_site_aniso_U_12
O1 0.0410(15) 0.0317(13) 0.0405(12) 0.0012(9) 0.0202(11) -0.0022(10)
O2 0.0591(19) 0.0646(18) 0.0305(12) 0.0009(11) 0.0202(12) 0.0166(13)
N2 0.0326(17) 0.0310(14) 0.0253(12) -0.0011(10) 0.0121(12) 0.0006(11)
N3 0.0266(16) 0.0329(15) 0.0268(13) -0.0006(10) 0.0114(12) -0.0031(11)
N4 0.0310(18) 0.0397(17) 0.0351(14) -0.0023(12) 0.0187(13) -0.0003(12)
C1 0.0284(19) 0.0297(17) 0.0283(15) -0.0003(12) 0.0078(14) -0.0059(13)
C2 0.032(2) 0.0262(17) 0.0341(16) -0.0036(12) 0.0093(15) -0.0077(13)
C3 0.035(2) 0.0296(17) 0.0386(17) 0.0014(13) 0.0056(15) -0.0061(14)
C4 0.041(2) 0.045(2) 0.0312(17) 0.0051(14) 0.0100(16) -0.0098(16)
C5 0.035(2) 0.050(2) 0.0346(17) -0.0024(15) 0.0152(16) -0.0096(16)
C6 0.030(2) 0.0400(19) 0.0327(16) -0.0004(13) 0.0121(15) -0.0004(14)
C7 0.028(2) 0.0256(16) 0.0324(15) -0.0061(12) 0.0106(14) -0.0050(12)
C8 0.026(2) 0.0271(17) 0.0333(16) -0.0044(12) 0.0081(14) -0.0067(12)
C9 0.028(2) 0.0322(17) 0.0322(16) -0.0026(13) 0.0112(14) -0.0037(13)
C10 0.035(2) 0.0381(19) 0.0358(17) -0.0069(14) 0.0175(16) -0.0055(14)
C11 0.029(2) 0.0318(18) 0.0465(18) -0.0103(14) 0.0127(16) 0.0011(13)
C12 0.032(2) 0.0272(17) 0.0439(18) -0.0019(13) 0.0091(16) 0.0006(13)
C13 0.0255(19) 0.0305(16) 0.0273(15) 0.0024(12) 0.0129(14) -0.0038(13)
C14 0.028(2) 0.0419(19) 0.0272(15) 0.0024(13) 0.0122(15) -0.0021(14)
C15 0.030(2) 0.0396(19) 0.0369(17) 0.0075(14) 0.0124(15) 0.0063(14)
C16 0.042(2) 0.0318(18) 0.0413(18) 0.0007(14) 0.0207(17) 0.0044(14)
C17 0.037(2) 0.0327(18) 0.0291(15) -0.0044(13) 0.0151(15) -0.0028(14)
 
_geom_special_details
;
 All esds (except the esd in the dihedral angle between two l.s. planes)
 are estimated using the full covariance matrix.  The cell esds are taken
 into account individually in the estimation of esds in distances, angles
 and torsion angles; correlations between esds in cell parameters are only
 used when they are defined by crystal symmetry.  An approximate (isotropic)
 treatment of cell esds is used for estimating esds involving l.s. planes.
;
 
loop_
 _geom_bond_atom_site_label_1
 _geom_bond_atom_site_label_2
 _geom_bond_distance
 _geom_bond_site_symmetry_2
 _geom_bond_publ_flag
O1 N4 1.231(3) . ?
O2 N4 1.232(3) . ?
N2 C7 1.393(4) . ?
N2 C1 1.417(4) . ?
N2 C13 1.424(4) . ?
N3 C13 1.329(4) . ?
N3 C14 1.340(4) . ?
N4 C9 1.449(4) . ?
C1 C2 1.391(5) . ?
C1 C6 1.398(4) . ?
C2 C3 1.391(4) . ?
C2 C8 1.453(4) . ?
C3 C4 1.380(5) . ?
C4 C5 1.392(5) . ?
C5 C6 1.381(4) . ?
C7 C8 1.400(4) . ?
C7 C9 1.412(4) . ?
C8 C12 1.399(4) . ?
C9 C10 1.387(5) . ?
C10 C11 1.380(5) . ?
C11 C12 1.376(4) . ?
C13 C17 1.385(4) . ?
C14 C15 1.379(4) . ?
C15 C16 1.378(5) . ?
C16 C17 1.374(5) . ?
 
loop_
 _geom_angle_atom_site_label_1
 _geom_angle_atom_site_label_2
 _geom_angle_atom_site_label_3
 _geom_angle
 _geom_angle_site_symmetry_1
 _geom_angle_site_symmetry_3
 _geom_angle_publ_flag
C7 N2 C1 106.8(2) . . ?
C7 N2 C13 126.5(2) . . ?
C1 N2 C13 123.8(2) . . ?
C13 N3 C14 116.2(3) . . ?
O1 N4 O2 123.5(3) . . ?
O1 N4 C9 118.1(2) . . ?
O2 N4 C9 118.3(3) . . ?
C2 C1 C6 121.6(3) . . ?
C2 C1 N2 109.8(2) . . ?
C6 C1 N2 128.6(3) . . ?
C3 C2 C1 120.5(3) . . ?
C3 C2 C8 132.9(3) . . ?
C1 C2 C8 106.7(3) . . ?
C4 C3 C2 118.4(3) . . ?
C3 C4 C5 120.6(3) . . ?
C6 C5 C4 122.1(3) . . ?
C5 C6 C1 116.8(3) . . ?
N2 C7 C8 110.0(2) . . ?
N2 C7 C9 132.0(3) . . ?
C8 C7 C9 118.0(3) . . ?
C12 C8 C7 121.7(3) . . ?
C12 C8 C2 131.6(3) . . ?
C7 C8 C2 106.7(3) . . ?
C10 C9 C7 119.5(3) . . ?
C10 C9 N4 117.1(2) . . ?
C7 C9 N4 123.1(3) . . ?
C11 C10 C9 121.4(3) . . ?
C12 C11 C10 120.3(3) . . ?
C11 C12 C8 119.0(3) . . ?
N3 C13 C17 124.6(3) . . ?
N3 C13 N2 114.9(3) . . ?
C17 C13 N2 120.5(3) . . ?
N3 C14 C15 123.7(3) . . ?
C16 C15 C14 118.4(3) . . ?
C17 C16 C15 119.4(3) . . ?
C16 C17 C13 117.6(3) . . ?
 
_refine_diff_density_max    0.246
_refine_diff_density_min   -0.225
_refine_diff_density_rms    0.060

_shelx_res_file
;
TITL pg1_a.res in P2(1)/c
    pg1_a.res
    created by SHELXL-2019/1 at 14:04:47 on 07-May-2024
REM Old TITL pg1 in P2(1)/c
REM SHELXT solution in P2(1)/c: R1 0.153, Rweak 0.026, Alpha 0.037
REM <I/s>   0.657 for   90 systematic absences,  Orientation as input
REM Formula found by SHELXT:  C18 N2 O2
CELL  0.71073  10.8188  12.0531  10.7851   90.000  105.194   90.000
ZERR    4.000   0.0012   0.0014   0.0011    0.000    0.004    0.000
LATT  1
SYMM -X, 1/2+Y, 1/2-Z
SFAC C H N O
UNIT 68 44 12 8
ACTA
LIST 4
TEMP -153.150
L.S. 10
BOND
REM LIST 6
FMAP 2
PLAN 20
WGHT    0.063500    1.273900
FVAR       0.63882
O1    4    0.778995    0.682942    0.119471    11.00000    0.04099    0.03168 =
         0.04048    0.00124    0.02020   -0.00221
O2    4    0.796719    0.568817   -0.030499    11.00000    0.05906    0.06461 =
         0.03048    0.00093    0.02016    0.01664
N2    3    0.725952    0.557905    0.340785    11.00000    0.03263    0.03096 =
         0.02529   -0.00105    0.01207    0.00059
N3    3    0.559512    0.570996    0.155009    11.00000    0.02659    0.03293 =
         0.02682   -0.00057    0.01141   -0.00306
N4    3    0.805137    0.591295    0.082873    11.00000    0.03100    0.03969 =
         0.03507   -0.00233    0.01875   -0.00028
C1    1    0.733026    0.516432    0.465367    11.00000    0.02837    0.02970 =
         0.02828   -0.00032    0.00785   -0.00592
C2    1    0.827638    0.435400    0.497616    11.00000    0.03214    0.02624 =
         0.03412   -0.00358    0.00935   -0.00772
C3    1    0.851906    0.381434    0.615563    11.00000    0.03542    0.02964 =
         0.03861    0.00144    0.00563   -0.00609
AFIX  43
H3    2    0.916480    0.326131    0.638142    11.00000   -1.20000
AFIX   0
C4    1    0.779858    0.410220    0.698961    11.00000    0.04139    0.04457 =
         0.03123    0.00509    0.00996   -0.00982
AFIX  43
H4    2    0.795300    0.374691    0.780215    11.00000   -1.20000
AFIX   0
C5    1    0.684750    0.490829    0.665185    11.00000    0.03481    0.04994 =
         0.03460   -0.00237    0.01517   -0.00961
AFIX  43
H5    2    0.636142    0.508721    0.724133    11.00000   -1.20000
AFIX   0
C6    1    0.658830    0.545593    0.548737    11.00000    0.02963    0.03998 =
         0.03273   -0.00037    0.01208   -0.00036
AFIX  43
H6    2    0.593714    0.600444    0.526354    11.00000   -1.20000
AFIX   0
C7    1    0.816521    0.499992    0.295270    11.00000    0.02835    0.02558 =
         0.03239   -0.00610    0.01064   -0.00498
C8    1    0.881503    0.424310    0.388127    11.00000    0.02595    0.02710 =
         0.03327   -0.00437    0.00808   -0.00671
C9    1    0.852654    0.506609    0.178847    11.00000    0.02809    0.03221 =
         0.03223   -0.00259    0.01117   -0.00373
C10   1    0.947007    0.436438    0.158518    11.00000    0.03525    0.03814 =
         0.03584   -0.00685    0.01747   -0.00547
AFIX  43
H10   2    0.967534    0.438048    0.078121    11.00000   -1.20000
AFIX   0
C11   1    1.011701    0.364312    0.252682    11.00000    0.02915    0.03175 =
         0.04649   -0.01026    0.01274    0.00114
AFIX  43
H11   2    1.078401    0.319217    0.237817    11.00000   -1.20000
AFIX   0
C12   1    0.980098    0.357375    0.367979    11.00000    0.03217    0.02719 =
         0.04393   -0.00185    0.00913    0.00062
AFIX  43
H12   2    1.024585    0.307847    0.432972    11.00000   -1.20000
AFIX   0
C13   1    0.619548    0.618545    0.265630    11.00000    0.02549    0.03049 =
         0.02734    0.00244    0.01293   -0.00384
C14   1    0.460934    0.627544    0.080819    11.00000    0.02842    0.04186 =
         0.02722    0.00244    0.01218   -0.00211
AFIX  43
H14   2    0.417879    0.596759   -0.000056    11.00000   -1.20000
AFIX   0
C15   1    0.418425    0.727895    0.115197    11.00000    0.03000    0.03962 =
         0.03688    0.00750    0.01242    0.00634
AFIX  43
H15   2    0.347147    0.764491    0.060057    11.00000   -1.20000
AFIX   0
C16   1    0.481869    0.773815    0.231515    11.00000    0.04173    0.03175 =
         0.04127    0.00073    0.02065    0.00436
AFIX  43
H16   2    0.454351    0.842582    0.258089    11.00000   -1.20000
AFIX   0
C17   1    0.585244    0.719292    0.308700    11.00000    0.03693    0.03271 =
         0.02911   -0.00437    0.01513   -0.00280
AFIX  43
H17   2    0.631524    0.749599    0.388723    11.00000   -1.20000
AFIX   0
HKLF 4


REM  pg1_a.res in P2(1)/c
REM wR2 = 0.1690, GooF = S = 1.132, Restrained GooF = 1.132 for all data
REM R1 = 0.0743 for 1895 Fo > 4sig(Fo) and 0.0992 for all 2475 data
REM 199 parameters refined using 0 restraints

END

WGHT      0.0635      1.2739

REM Highest difference peak  0.246,  deepest hole -0.225,  1-sigma level  0.060
Q1    1   0.8512  0.5388  0.2564  11.00000  0.05    0.25
Q2    1   0.6607  0.5841  0.3170  11.00000  0.05    0.24
Q3    1   0.7409  0.7363  0.0441  11.00000  0.05    0.23
Q4    1   0.8253  0.6885  0.2203  11.00000  0.05    0.23
Q5    1   0.3597  0.7571  0.0276  11.00000  0.05    0.22
Q6    1   0.7464  0.5757  0.4142  11.00000  0.05    0.22
Q7    1   0.7946  0.3672  0.5223  11.00000  0.05    0.22
Q8    1   0.5863  0.5030  0.1192  11.00000  0.05    0.21
Q9    1   0.7210  0.5697  0.5177  11.00000  0.05    0.21
Q10   1   0.5103  0.7355  0.2962  11.00000  0.05    0.21
Q11   1   0.6563  0.7577  0.3758  11.00000  0.05    0.21
Q12   1   0.4186  0.7396  0.1989  11.00000  0.05    0.20
Q13   1   0.6118  0.5173  0.2079  11.00000  0.05    0.20
Q14   1   0.8922  0.4622  0.4659  11.00000  0.05    0.20
Q15   1   0.7222  0.5431  0.4034  11.00000  0.05    0.20
Q16   1   0.5606  0.5624  0.2294  11.00000  0.05    0.20
Q17   1   0.9648  0.3140  0.2900  11.00000  0.05    0.20
Q18   1   0.8644  0.4304  0.6811  11.00000  0.05    0.20
Q19   1   0.6206  0.7075  0.4004  11.00000  0.05    0.20
Q20   1   0.7238  0.5437  0.6330  11.00000  0.05    0.19
;
_shelx_res_checksum   72763

_shelx_hkl_file
;
   0   0  -2  618.84   37.70
   0   0  -2  646.84   37.70
   0   0   2  749.92   37.80
   0   0   2  695.03   37.70
   0   0   2  643.94   37.70
   0   0  -2  721.43   37.80
   0   0  -3    1.90    2.40
   0   0   3   -0.60    2.20
   0   0  -3    3.40    2.60
   0   0  -3    2.20    2.30
   0   0   3    1.50    2.30
   0   0   3    0.90    2.30
   0   0   4  364.46   21.00
   0   0   4  392.66   21.20
   0   0  -4  358.66   21.00
   0   0  -4  354.36   21.00
   0   0   4  352.76   21.00
   0   0  -4  395.76   21.30
   0   0   5    1.30    3.10
   0   0  -5   -1.10    3.50
   0   0   5    1.20    3.00
   0   0   5    0.50    2.50
   0   0  -5    4.50    2.70
   0   0   6   75.59    5.90
   0   0   6   77.09    6.30
   0   0  -6   77.49    6.00
   0   0   6   80.79    6.50
   0   0  -6   86.29    7.00
   0   0  -7    1.00    3.20
   0   0   7   -5.10    3.60
   0   0   7   -4.30    2.80
   0   0  -7   -2.80    3.70
   0   0   7   -4.50    3.40
   0   0   8   33.50    4.70
   0   0   8   30.80    5.10
   0   0   8   41.60    5.60
   0   0  -8   40.10    5.00
   0   0  -8   41.70    6.20
   0   0  -9    4.40    4.20
   0   0   9   10.80    4.60
   0   0   9   -2.90    4.40
   0   0  -9   -0.40    5.80
   0   0   9    2.00    4.10
   0   0 -10   -3.50    6.20
   0   0  10   -4.40    4.80
   0   0  10   -1.00    5.30
   0   0 -11   13.30    5.60
   0   0 -11   -0.30    6.40
   0   0  11    5.60    5.30
   0   0 -12   -4.20    7.00
   0   0  12   -2.20    4.80
   0   0 -12    3.80    5.00
   0   1  -2 1168.78   56.89
   0   1   2  980.40   56.79
   0   1   2 1000.50   56.69
   0   1   2 1035.30   56.69
   0  -1  -2  992.20   56.79
   0  -1  -2  985.30   56.69
   0  -1  -2 1008.50   56.69
   0   1   3   78.29    5.70
   0   1   3   77.89    5.50
   0   1  -3   93.69    6.20
   0   1   3   84.29    5.80
   0  -1  -3   78.39    5.60
   0  -1  -3   77.79    5.60
   0  -1   3   89.39    6.00
   0  -1  -3   84.49    5.80
   0   1   4  632.44   37.00
   0   1   4  648.54   37.20
   0   1  -4  709.63   37.30
   0   1   4  646.84   37.10
   0  -1  -4  663.43   37.20
   0  -1   4  689.33   37.30
   0  -1  -4  661.53   37.00
   0  -1  -4  641.84   37.00
   0   1   5  367.56   21.30
   0   1  -5  351.66   21.70
   0   1   5  386.06   21.50
   0   1   5  377.66   21.60
   0   1  -5  352.86   21.30
   0  -1  -5  373.26   21.40
   0  -1  -5  394.36   21.50
   0  -1   5  358.46   21.30
   0  -1   5  354.16   21.30
   0  -1  -5  394.76   21.70
   0  -1   5  396.76   21.70
   0   1  -6  337.57   20.10
   0   1  -6  348.67   19.60
   0   1   6  346.17   19.80
   0   1   6  344.97   19.60
   0   1   6  346.17   19.70
   0  -1  -6  344.57   20.00
   0  -1   6  325.17   19.50
   0  -1  -6  326.57   21.30
   0  -1  -6  334.57   19.60
   0  -1   6  315.07   19.80
   0   1   7    2.30    3.10
   0   1   7   -3.90    3.20
   0   1   7   -5.90    3.40
   0   1  -7    4.10    4.10
   0  -1   7   -1.50    3.50
   0  -1  -7    4.90    4.10
   0  -1  -7   -1.40    3.20
   0  -1  -7    1.30    3.40
   0  -1   7    2.10    3.00
   0   1  -8   68.29    7.20
   0   1   8   62.69    6.50
   0   1  -8   57.59    5.80
   0   1   8   57.89    6.30
   0   1   8   57.29    5.80
   0  -1  -8   54.49    5.80
   0  -1   8   61.49    5.60
   0  -1   8   56.89    6.10
   0  -1   8   49.30    6.20
   0  -1  -8   56.49    6.90
   0   1   9   55.29    6.60
   0   1  -9   58.29    7.70
   0   1   9   62.19    7.60
   0   1   9   55.19    6.30
   0  -1  -9   58.49    6.60
   0  -1  -9   64.09    7.90
   0  -1   9   55.69    6.80
   0   1 -10    1.90    6.30
   0   1  10    2.10    5.20
   0   1  10   10.70    4.80
   0  -1 -10   14.50    6.30
   0  -1 -10    3.50    4.60
   0  -1  10    7.00    5.00
   0   1  11   20.80    6.00
   0   1 -11   27.50    7.60
   0   1  11   25.20    6.20
   0  -1  11   37.80    6.70
   0  -1 -11   15.20    6.50
   0   1  12    5.00    6.20
   0   1  12    2.70    5.70
   0   1 -12   -4.20    7.10
   0  -1 -12    0.00    6.70
   0   2   1 1293.57   70.99
   0   2   1 1258.97   71.09
   0   2  -1 1335.57   71.19
   0  -2  -1 1290.67   70.99
   0  -2  -1 1244.68   71.09
   0   2   2  340.77   19.40
   0   2   2  363.96   19.40
   0   2   2  318.87   19.50
   0  -2  -2  374.16   19.50
   0  -2  -2  329.47   19.50
   0  -2  -2  334.57   19.40
   0   2   3  196.28   11.70
   0   2  -3  215.18   12.00
   0   2   3  191.08   11.70
   0   2   3  180.88   11.50
   0  -2   3  215.18   11.90
   0  -2  -3  197.58   11.60
   0  -2  -3  186.18   11.70
   0  -2  -3  192.98   11.60
   0   2   4   60.59    4.90
   0   2   4   57.49    5.10
   0   2  -4   69.99    5.70
   0   2   4   67.99    5.10
   0  -2  -4   60.59    4.90
   0  -2  -4   61.69    5.30
   0  -2   4   70.59    5.40
   0  -2  -4   55.59    4.90
   0   2   5  290.57   17.10
   0   2  -5  296.67   17.50
   0   2   5  270.87   16.90
   0  -2   5  302.47   17.80
   0  -2  -5  294.37   17.00
   0  -2  -5  303.67   17.30
   0  -2  -5  285.97   17.00
   0   2   6  835.62   47.30
   0   2   6  817.82   47.20
   0   2  -6  869.21   47.70
   0   2   6  835.82   47.50
   0  -2   6  807.02   47.60
   0  -2  -6  849.61   47.30
   0  -2  -6  846.82   47.60
   0  -2  -6  879.01   47.30
   0   2  -7   26.80    5.10
   0   2   7   31.80    4.90
   0   2   7   41.00    5.20
   0   2   7   30.50    4.50
   0  -2  -7   43.40    5.10
   0  -2   7   34.70    4.60
   0  -2  -7   39.20    5.20
   0  -2   7   38.70    5.00
   0  -2  -7   35.00    4.50
   0   2   8  157.58   10.30
   0   2  -8  154.78   11.40
   0   2   8  150.98   10.80
   0   2   8  164.78   10.70
   0  -2   8  152.58   10.90
   0  -2  -8  157.58   10.60
   0  -2   8  150.58   10.20
   0  -2  -8  149.49   10.50
   0  -2  -8  162.08   11.10
   0   2   9  133.19   10.90
   0   2  -9  159.98   11.90
   0   2   9  152.68   11.20
   0   2   9  156.98   10.60
   0  -2   9  145.29   11.00
   0  -2  -9  170.38   11.60
   0  -2  -9  145.09   10.90
   0   2 -10   34.70    7.60
   0   2  10   33.60    6.10
   0  -2 -10   47.50    6.50
   0  -2 -10   36.00    7.00
   0  -2  10   30.00    5.80
   0   2  11   -0.40    5.30
   0   2 -11    4.40    6.30
   0  -2 -11    8.00    6.30
   0  -2 -11   11.30    5.70
   0  -2  11   -0.80    5.00
   0   2  12   21.10    6.50
   0   2  12    6.50    6.70
   0   2 -12   -9.60    7.30
   0  -2 -12    2.60    6.60
   0  -2  12   21.40    6.20
   0  -2 -12   15.70    5.40
   0   3   0    1.60    2.30
   0  -3   0    0.30    2.20
   0   3   1  644.24   36.20
   0   3  -1  682.43   36.40
   0   3   1  655.43   36.30
   0  -3  -1  617.34   36.30
   0   3   2   26.00    3.20
   0   3   2   33.50    3.30
   0   3  -2   28.10    3.70
   0   3   2   19.90    3.10
   0  -3  -2   30.30    3.30
   0  -3  -2   34.90    3.40
   0  -3  -2   21.90    3.10
   0   3   3  109.09    7.40
   0   3   3  117.59    7.40
   0   3   3  109.89    7.30
   0   3  -3  114.89    7.70
   0  -3   3  127.59    7.90
   0  -3  -3  103.99    7.40
   0  -3  -3  115.99    7.30
   0  -3  -3  115.29    7.40
   0   3  -4  255.77   15.10
   0   3   4  235.58   14.60
   0   3   4  252.57   14.70
   0   3   4  256.27   14.80
   0  -3  -4  244.48   14.80
   0  -3   4  239.98   15.00
   0  -3  -4  261.87   14.70
   0  -3  -4  242.58   14.60
   0   3   5   36.80    4.50
   0   3  -5   46.60    5.10
   0   3   5   34.80    4.30
   0   3   5   30.60    4.10
   0  -3  -5   35.80    4.20
   0  -3  -5   37.70    5.20
   0  -3   5   34.30    4.70
   0  -3  -5   33.90    4.00
   0   3   6   37.20    4.40
   0   3   6   36.50    4.70
   0   3  -6   40.70    5.60
   0   3   6   34.70    4.90
   0  -3   6   37.50    5.00
   0  -3  -6   46.60    4.60
   0  -3  -6   34.60    4.40
   0  -3  -6   38.30    4.90
   0   3   7    2.20    3.50
   0   3   7    3.10    3.70
   0   3   7    0.90    3.70
   0   3  -7    6.20    4.10
   0  -3  -7    5.00    3.70
   0  -3   7    6.10    3.70
   0  -3  -7    4.80    3.80
   0  -3  -7    3.90    3.90
   0   3   8   22.60    4.90
   0   3   8   37.10    5.30
   0   3   8   32.20    5.30
   0   3  -8   36.10    6.40
   0  -3   8   23.50    5.00
   0  -3  -8   33.60    5.30
   0  -3  -8   24.90    5.60
   0  -3  -8   28.50    5.20
   0   3   9    6.00    4.70
   0   3   9    6.70    5.40
   0   3   9   -5.30    4.60
   0   3  -9    1.70    5.20
   0  -3  -9    2.10    4.80
   0  -3   9   -2.80    4.20
   0  -3  -9    4.10    4.50
   0  -3  -9   -1.20    5.30
   0   3  10  127.29   10.00
   0   3  10  106.29    9.10
   0  -3 -10  103.09    9.10
   0   3  11   10.20    5.90
   0   3  11   13.30    6.20
   0   3 -11   -1.20    6.30
   0  -3 -11    6.60    5.80
   0  -3 -11    7.70    5.20
   0   3  12    7.10    6.90
   0   3 -12   -4.30    6.80
   0   3  12    2.10    6.40
   0  -3 -12    6.00    6.10
   0   4   0   28.60    3.70
   0  -4   0   30.70    3.50
   0   4  -1  110.69    7.10
   0   4   1   98.99    6.90
   0  -4  -1  106.89    7.00
   0   4  -2   46.70    4.50
   0   4   2   42.60    3.70
   0   4   2   38.50    4.10
   0  -4  -2   41.60    4.00
   0  -4  -2   35.00    3.80
   0  -4  -2   46.20    4.10
   0   4   3  725.93   39.90
   0   4   3  676.43   40.00
   0   4  -3  718.93   40.30
   0   4   3  703.53   39.90
   0  -4  -3  740.43   40.00
   0  -4  -3  732.43   40.10
   0  -4  -3  697.33   39.90
   0   4   4   55.09    4.70
   0   4  -4   50.19    5.40
   0   4   4   59.99    7.50
   0   4   4   53.59    4.80
   0  -4  -4   52.69    4.70
   0  -4  -4   46.40    4.50
   0  -4  -4   41.90    4.80
   0  -4   4   47.10    5.30
   0   4   5   31.20    4.30
   0   4   5   37.60    4.40
   0   4   5   32.70    4.30
   0   4  -5   35.60    4.80
   0  -4   5   32.60    4.60
   0  -4  -5   26.50    4.00
   0  -4  -5   24.70    3.90
   0  -4  -5   28.90    4.30
   0   4   6  432.26   24.90
   0   4   6  417.76   25.00
   0   4  -6  417.26   25.30
   0   4   6  452.85   24.90
   0  -4  -6  449.56   25.00
   0  -4  -6  439.26   24.90
   0  -4   6  394.36   25.20
   0  -4  -6  444.26   25.10
   0   4   7    0.00    3.90
   0   4   7    7.90    4.00
   0   4   7    1.90    3.70
   0   4  -7   -3.00    3.90
   0  -4  -7   -2.00    3.60
   0  -4  -7    3.30    3.90
   0  -4   7    0.80    3.60
   0  -4  -7    0.60    3.80
   0   4   8  180.68   12.00
   0   4  -8  148.39   11.70
   0   4   8  165.08   11.00
   0   4   8  150.88   11.10
   0  -4  -8  162.68   11.10
   0  -4  -8  169.38   11.60
   0  -4  -8  156.78   11.20
   0   4   9   18.60    5.10
   0   4   9   17.20    5.20
   0   4  -9    2.20    5.90
   0  -4  -9   18.10    5.00
   0  -4  -9   15.60    5.10
   0  -4  -9    9.30    5.00
   0   4 -10   14.50    6.20
   0   4  10   17.60    6.10
   0   4  10    3.00    5.20
   0  -4 -10   -0.20    6.70
   0  -4 -10    4.00    5.40
   0  -4 -10    9.70    5.60
   0   4  11  114.79    9.90
   0   4  11  134.49   10.70
   0   4 -11  102.89   11.20
   0  -4 -11  127.89   10.70
   0  -4 -11   98.09    9.40
   0   4  12   21.70    6.70
   0   4 -12    6.90    7.50
   0  -4 -12   18.90    6.80
   0   5   0   -1.90    2.80
   0  -5   0    1.00    2.70
   0   5  -1   76.79    6.20
   0   5   1   83.89    6.00
   0  -5  -1   82.49    5.90
   0   5  -2  147.09    9.40
   0   5  -2  140.49    9.40
   0   5   2  143.49    9.20
   0  -5  -2  153.28    9.20
   0  -5  -2  137.59    9.00
   0   5   3  117.19    7.60
   0   5   3  109.89    7.50
   0   5   3  110.49    8.90
   0  -5  -3  110.09    7.70
   0  -5  -3  121.29    7.80
   0  -5  -3  117.29    7.50
   0   5  -4   43.80    5.20
   0   5   4   40.80    4.30
   0   5   4   40.70    4.50
   0   5   4   47.70    4.40
   0  -5  -4   40.20    4.70
   0  -5  -4   41.10    4.50
   0  -5  -4   40.20    4.30
   0   5   5  177.28   11.20
   0   5   5  175.88   10.90
   0   5  -5  174.28   11.50
   0  -5   5  162.28   11.30
   0  -5  -5  173.08   11.10
   0  -5  -5  174.88   10.90
   0  -5  -5  171.18   10.90
   0   5   6    3.70    3.60
   0   5   6   -1.40    3.20
   0   5  -6    7.20    4.40
   0   5   6    3.70    3.90
   0  -5  -6    4.40    3.20
   0  -5  -6    1.40    3.60
   0  -5   6    2.90    3.80
   0  -5  -6    1.00    3.40
   0   5   7   82.19    7.10
   0   5   7   93.89    7.10
   0   5   7   81.19    7.40
   0   5  -7   72.69    7.90
   0  -5   7   68.49    7.10
   0  -5  -7   94.59    7.20
   0   5  -8   73.69    8.00
   0   5   8   69.29    6.80
   0   5   8   69.49    7.30
   0   5   8   67.39    7.00
   0  -5  -8   66.09    6.80
   0  -5  -8   66.59    7.10
   0  -5  -8   70.99    7.00
   0  -5   8   58.99    7.10
   0   5   9  145.99   10.70
   0   5   9  159.88   10.60
   0   5  -9  130.09   11.30
   0  -5  -9  134.49   10.50
   0  -5  -9  134.39   11.10
   0  -5  -9  153.88   10.60
   0   5  10   12.90    5.60
   0   5  10   27.70    5.90
   0   5 -10    4.40    6.20
   0  -5 -10   15.40    5.30
   0  -5 -10   20.80    5.30
   0  -5 -10   10.90    5.80
   0   5  11    7.40    5.40
   0   5 -11    1.40    6.20
   0  -5 -11   21.30    5.80
   0  -5 -11    9.30    6.00
   0  -5 -11   -1.30    5.60
   0   5  12    6.40    6.20
   0   5  12   28.30   10.10
   0   5 -12   -2.10    7.10
   0  -5 -12   -1.20    6.00
   0  -5 -12   10.00    6.40
   0   6   0  672.43   36.90
   0  -6   0  612.84   36.30
   0   6   1   29.80    4.00
   0   6  -1   29.80    4.30
   0  -6  -1   32.60    4.50
   0  -6   1   23.20    5.60
   0   6  -2  153.58   10.30
   0   6   2  144.99    9.70
   0   6  -2  155.08   10.40
   0   6   2  167.48   10.20
   0  -6  -2  172.28   10.20
   0   6   3   18.50    3.40
   0   6  -3   23.20    4.30
   0   6   3   25.40    3.70
   0   6  -3   29.50    4.60
   0  -6  -3   28.10    3.90
   0  -6  -3   24.60    3.70
   0   6   4    3.30    3.10
   0   6   4   -2.30    2.80
   0   6   4    1.50    3.00
   0   6  -4    1.20    3.50
   0  -6  -4   -1.10    3.40
   0  -6  -4    6.40    3.20
   0  -6  -4   -2.20    2.90
   0   6   5  412.96   25.10
   0   6   5  447.26   25.10
   0   6   5  446.26   25.40
   0   6  -5  403.36   25.60
   0  -6  -5  454.65   25.30
   0  -6  -5  419.76   25.10
   0  -6  -5  462.45   25.50
   0   6   6    3.70    3.80
   0   6   6    4.90    3.80
   0   6  -6    3.10    4.40
   0   6   6    5.50    4.00
   0  -6   6    4.20    4.40
   0  -6  -6   -1.30    3.50
   0  -6  -6    1.30    4.40
   0   6   7   17.70    4.70
   0   6   7   12.50    4.80
   0   6   7   13.40    5.10
   0   6  -7   16.70    5.10
   0  -6  -7    8.40    4.40
   0  -6  -7   11.80    5.10
   0  -6  -7   10.10    4.70
   0   6   8    2.10    4.90
   0   6   8   -0.60    9.60
   0   6   8    2.40    4.50
   0   6  -8   -1.70    5.80
   0  -6  -8    8.00    4.90
   0  -6  -8    1.10    4.50
   0  -6   8    7.00    5.00
   0  -6  -8    3.40    5.50
   0   6  -9    8.00    6.00
   0   6   9    5.50    5.10
   0   6   9   14.20    5.10
   0  -6  -9    5.30    5.30
   0  -6  -9    1.70    5.50
   0   6  10   19.60    5.60
   0   6  10    2.10    5.00
   0   6 -10    0.90    5.60
   0  -6 -10    4.00    4.70
   0  -6 -10   10.70    5.40
   0  -6 -10    2.70    5.60
   0   6  11    4.30    5.40
   0   6 -11    1.00    5.80
   0  -6 -11   10.50    5.70
   0  -6 -11   -3.10    5.70
   0  -6 -11    7.70    5.80
   0   7   0   -4.10    3.00
   0  -7   0   -1.00    3.10
   0   7   1  108.69    7.90
   0   7  -1  114.09    8.00
   0  -7  -1  112.79    7.90
   0   7  -2    0.50    3.20
   0   7   2    1.40    2.90
   0  -7  -2   -0.30    2.90
   0   7  -3   21.20    4.40
   0   7  -3   19.40    4.40
   0   7   3   25.00    4.10
   0   7   3   19.00    3.50
   0  -7  -3   23.00    3.80
   0  -7  -3   23.10    4.10
   0  -7  -3   23.90    4.00
   0   7   4   24.40    4.30
   0   7   4   24.30    3.90
   0   7  -4   14.00    4.50
   0   7  -4   22.50    4.90
   0  -7  -4   24.70    4.50
   0  -7  -4   24.80    4.00
   0  -7  -4   12.80    3.80
   0   7   5   46.50    5.50
   0   7  -5   44.10    6.30
   0   7   5   55.79    5.80
   0   7   5   45.70    5.20
   0  -7  -5   32.40    4.90
   0  -7  -5   43.20    5.60
   0  -7  -5   40.70    5.00
   0   7  -6   -0.90    4.50
   0   7   6   -8.90    3.70
   0   7   6    2.80    4.00
   0   7   6    3.60    4.00
   0  -7  -6    2.20    4.60
   0  -7  -6   -2.20    3.70
   0  -7  -6    1.40    4.00
   0   7  -7   54.09    7.60
   0   7   7   52.59    6.30
   0   7   7   46.30    6.10
   0   7   7   51.39    6.60
   0  -7  -7   49.00    6.20
   0  -7  -7   49.99    6.80
   0  -7  -7   55.29    6.50
   0   7   8   18.50    5.30
   0   7  -8   15.60    6.90
   0   7   8    8.70    4.90
   0  -7  -8   15.30    5.50
   0  -7  -8    5.50    4.70
   0  -7  -8   22.70    5.30
   0   7  -9   -4.80    5.40
   0   7   9    2.50    5.40
   0   7   9    4.60    5.00
   0  -7  -9   -0.10    5.60
   0  -7  -9    8.80    5.70
   0  -7  -9    4.00    5.00
   0   7 -10   28.00    7.60
   0   7  10   35.90    6.30
   0  -7 -10   26.20    6.70
   0  -7 -10   35.10    6.50
   0  -7 -10   28.00    6.90
   0   7 -11   73.29    9.90
   0   7  11   72.49    8.20
   0   7  11   89.49   10.70
   0  -7 -11   69.09    8.30
   0  -7 -11   53.39    8.70
   0   8   0   -1.60    3.40
   0  -8   0   -0.70    3.30
   0   8   1  110.19    8.20
   0   8  -1  106.39    8.30
   0  -8  -1  119.99    8.20
   0   8   2  319.07   18.70
   0   8  -2  290.07   18.60
   0  -8  -2  319.17   18.60
   0   8  -3    0.00    3.90
   0   8  -3    2.80    3.50
   0   8   3    0.80    3.30
   0  -8  -3    1.00    3.20
   0  -8  -3    8.80    3.60
   0   8   4   73.99    6.40
   0   8   4   70.59    6.10
   0   8   4   78.49    6.80
   0   8  -4   67.49    7.00
   0   8  -4   71.09    7.50
   0  -8  -4   74.79    6.60
   0   8  -5    4.80    4.60
   0   8   5   -0.80    3.90
   0   8  -5   -1.30    5.30
   0   8   5    8.60    3.90
   0  -8  -5   -2.30    3.60
   0  -8  -5    0.20    3.90
   0  -8  -5   -0.30    4.50
   0   8   6  161.28   11.30
   0   8  -6  156.48   11.90
   0   8   6  153.78   11.00
   0  -8  -6  158.38   11.10
   0  -8  -6  158.48   11.40
   0  -8  -6  160.28   11.00
   0   8   7    3.50    4.80
   0   8   7   17.60    5.50
   0   8  -7    4.80    5.70
   0   8   7   -0.20    4.80
   0  -8  -7    6.20    4.50
   0  -8  -7    1.90    4.80
   0  -8  -7   11.50    5.30
   0   8   8   20.30    5.40
   0   8   8   14.80    5.60
   0   8  -8   12.00    6.20
   0  -8  -8   11.30    5.40
   0  -8  -8    7.30    5.60
   0  -8  -8    9.90    5.20
   0   8   9   15.80    5.60
   0   8   9   16.70    6.30
   0   8  -9   14.30    7.00
   0  -8  -9    6.60    5.60
   0  -8  -9   31.60    6.70
   0  -8  -9   15.90    6.50
   0   8 -10    9.50    6.70
   0   8  10    5.70    5.40
   0  -8 -10   10.80    6.20
   0  -8 -10   19.90    6.30
   0  -8 -10   13.10    6.10
   0   9   0    0.60    3.50
   0  -9   0   -5.40    3.50
   0   9  -1    0.80    3.80
   0   9   1   -0.70    3.40
   0  -9  -1    2.30    3.60
   0   9   2   20.20    4.30
   0   9  -2   16.40    4.40
   0  -9  -2   17.80    4.50
   0   9  -3  121.89    9.00
   0   9   3  113.69    8.60
   0   9  -3  102.19    8.60
   0  -9  -3   99.19    8.30
   0   9  -4   25.30    6.10
   0   9  -4   24.20    5.10
   0   9   4   24.50    4.50
   0  -9  -4   24.20    4.80
   0  -9  -4   30.90    5.20
   0   9  -5   70.29    7.70
   0   9   5   79.99    7.50
   0   9   5   66.99    7.00
   0   9  -5   73.09    8.20
   0  -9  -5   73.89    7.30
   0  -9  -5   67.59    7.00
   0   9  -6   45.10    6.90
   0   9   6   42.70    6.30
   0   9   6   35.70    6.80
   0   9   6   43.30    6.00
   0  -9  -6   39.70    6.20
   0  -9  -6   48.40    6.20
   0  -9  -6   47.30    7.00
   0   9   7    6.40    4.90
   0   9  -7   14.70    6.60
   0  -9  -7    5.70    4.60
   0  -9  -7   11.30    5.90
   0  -9  -7   12.50    5.30
   0   9  -8   14.90    6.40
   0  -9  -8    4.80    5.10
   0  -9  -8    4.20    4.70
   0  -9  -8    0.00    5.70
   0   9   9    4.30    6.40
   0   9  -9   -3.50    5.90
   0  -9  -9   21.70    6.50
   0  -9  -9    8.20    5.50
   0  -9  -9   13.20    6.50
   0   9  10   14.00    6.50
   0   9 -10   11.30    6.70
   0  -9 -10    9.80    5.90
   0  -9 -10   10.20    6.50
   0 -10   0   15.90    4.80
   0  10   1    2.80    4.50
   0  10  -1    6.20    4.90
   0 -10  -1    5.20    4.20
   0  10  -2   36.30    5.80
   0  10   2   43.70    5.50
   0 -10  -2   37.10    5.70
   0  10  -3   54.99    7.30
   0  10  -3   49.40    6.60
   0  10   3   64.29    6.90
   0 -10  -3   52.19    6.50
   0  10   4    7.90    4.60
   0  10  -4   -0.10    4.50
   0  10  -4    2.80    4.70
   0 -10  -4   -0.90    4.40
   0  10  -5    7.40    6.60
   0 -10  -5    4.90    5.50
   0 -10  -5   14.90    4.80
   0  10  -6    3.20    5.40
   0 -10  -6    8.20    4.80
   0 -10  -6    1.60    5.20
   0 -10  -6    9.30    4.90
   0  10  -7    4.70    6.10
   0 -10  -7    3.70    6.00
   0 -10  -7   11.90    5.40
   0 -10  -7    8.80    5.30
   0  10   8   39.20    6.70
   0  10  -8   31.50    7.90
   0 -10  -8   36.60    6.50
   0  10   9    3.00    5.70
   0  10  -9   -9.50    6.00
   0 -10  -9    0.80    6.30
   0 -10  -9   10.20    5.60
   0 -10  -9   18.90    6.90
   0  11   0    3.80    4.50
   0 -11   0    2.00    4.40
   0  11  -1   35.20    5.90
   0  11   1   33.60    6.00
   0 -11  -1   40.40    5.90
   0  11  -2   21.40    6.00
   0  11   2   17.70    5.80
   0 -11  -2   17.00    4.90
   0  11  -3    9.10    6.70
   0 -11  -3   15.10    5.50
   0  11  -4    6.40    5.70
   0 -11  -4    2.80    4.70
   0 -11  -4   -0.10    5.40
   0  11  -5   -4.70    5.30
   0 -11  -5    0.20    4.90
   0 -11  -5   -3.20    4.70
   0  11  -6    3.60    6.00
   0 -11  -6   10.50    4.70
   0 -11  -6   10.30    5.20
   0  11  -7    9.00    6.30
   0 -11  -7   11.60    5.90
   0 -11  -7    5.90    5.50
   0  11   8   17.80    5.80
   0  11  -8    2.60    6.30
   0 -11  -8   11.00    5.70
   0 -11  -8    6.10    6.30
   0 -12   0   13.70    5.30
   0 -12  -1  102.79    9.20
   0  12  -2   -0.50    5.10
   0 -12  -2    4.60    5.10
   0  12  -3   15.50    5.90
   0 -12  -3    5.10    5.00
   0  12  -4    8.60    6.00
   0 -12  -4    7.00    5.50
   0  12  -5   27.70    7.10
   0 -12  -5   34.40    6.50
   0 -12  -5   34.60    7.00
   0  12  -6   42.50    8.20
   0 -12  -6   39.80    7.00
   0 -12  -6   28.50    6.30
   0  12  -7   19.60    6.90
   0 -12  -7    9.50    5.40
   0 -12  -7   16.40    6.50
   0 -12  -7   11.00    6.70
   0 -13  -1   -2.60    5.10
   0  13  -2    5.40    5.70
   0 -13  -2   -1.30    5.20
   0  13  -3    1.50    5.50
   0 -13  -3    9.70    5.20
   0  13  -4    8.80    6.30
   0 -13  -4    8.90    5.40
   0  13  -5    7.30    6.20
   0 -13  -5    3.70    5.20
   0  13  -6   16.60    6.70
   0 -13  -6    8.70    5.30
   0 -13  -6   11.30    6.10
   0 -14  -1  -10.30    5.20
   0  14  -2   28.30    7.00
   0 -14  -2   27.30    6.70
   0  14  -3    9.10    6.30
   0 -14  -3   -1.10    5.30
   0  14  -4    7.40    6.40
   0 -14  -4    0.90    5.10
  -1   0  13   10.70    7.80
   1   0 -13   -0.50    6.70
  -1   0  13    1.00    5.60
  -1   0  12   -5.30    6.00
  -1   0  12   -0.90    5.30
   1   0 -12  -12.50    6.60
   1   0 -12    4.50    5.60
   1   0 -11    0.50    4.80
  -1   0  11    2.80    5.50
   1   0 -11  -10.40    6.10
  -1   0  10  190.28   12.90
   1   0 -10  178.38   13.60
  -1   0  10  170.98   16.10
  -1   0  10  175.78   12.20
   1   0 -10  187.28   12.60
  -1   0   9   -2.80    4.60
   1   0  -9   -0.60    4.20
  -1   0   9    0.10    3.60
  -1   0   9   -2.20    4.50
   1   0  -9    3.60    4.10
   1   0  -9   -2.70    5.50
   1   0  -8  169.98   11.70
  -1   0   8  175.38   11.20
   1   0  -8  157.08   10.80
  -1   0   8  158.98   10.80
   1   0  -8  171.08   11.00
  -1   0   8  159.28   11.20
   1   0  -7    1.70    3.80
  -1   0   7    6.20    3.60
  -1   0   7   -1.70    3.00
  -1   0   7   -0.70    3.30
   1   0  -7    6.40    3.30
   1   0  -7    0.00    3.20
  -1   0   6  510.15   29.90
  -1   0   6  517.55   29.70
  -1   0   6  522.35   29.60
   1   0  -6  524.15   29.70
   1   0  -6  518.15   29.70
   1   0  -6  539.75   30.00
   1   0  -5    2.30    2.80
  -1   0   5   -5.30    3.00
  -1   0   5   -0.90    3.00
  -1   0   5    1.60    2.80
   1   0  -5    3.30    3.50
   1   0  -5    0.20    3.00
   1   0  -4   25.30    3.80
   1   0  -4   24.00    3.40
  -1   0   4   33.60    3.70
  -1   0   4   33.50    3.80
  -1   0   4   33.90    3.80
   1   0  -4   31.10    3.70
  -1   0   3    1.80    2.50
   1   0  -3    1.10    2.50
  -1   0   3    2.20    2.50
   1   0  -3    2.90    2.60
  -1   0   3    4.70    2.60
   1   0  -3    1.80    2.30
   1   0  -2  165.88   10.70
   1   0  -2  178.98   10.70
  -1   0   2  189.68   10.80
  -1   0   2  202.88   10.90
   1   0  -2  195.48   10.90
   1   0   2  704.43   36.50
  -1   0  -2  640.64   36.40
  -1   0  -2  682.33   36.50
   1   0   2  595.94   36.40
   1   0   3    0.10    2.20
   1   0   3    1.70    2.40
  -1   0  -3    4.70    2.60
  -1   0  -3    2.70    2.30
  -1   0  -4  234.08   13.10
   1   0   4  225.58   13.00
  -1   0  -4  215.08   12.80
   1   0   4  206.58   12.70
   1   0   4  208.38   12.70
  -1   0  -5   -2.20    2.40
   1   0   5    2.60    2.90
  -1   0  -5    6.00    3.50
  -1   0  -5   -3.70    2.90
   1   0   5    2.70    2.90
   1   0   5   -1.50    2.60
  -1   0  -6  115.69    8.10
   1   0   6  120.79    8.20
  -1   0  -6  124.29    8.40
  -1   0  -6  138.19    8.90
   1   0   6  133.19    8.70
   1   0   7    8.40    3.50
  -1   0  -7    0.40    2.90
  -1   0  -7    3.30    4.10
   1   0   7   -2.50    3.40
   1   0   8    6.40    4.00
  -1   0  -8    7.20    4.90
  -1   0  -8    9.30    4.10
  -1   0  -9    5.70    6.00
  -1   0  -9    1.60    4.40
   1   0   9    0.20    4.40
  -1   0 -10   28.80    7.30
   1   0  10   21.20    5.60
   1   0  10   36.60    6.20
   1   0  11   -3.10    5.30
  -1   0 -11   -6.10    6.50
   1   0  12   14.40    6.00
  -1   0 -12   10.20    7.00
   1   0  12    6.80    6.00
  -1   1  13    3.20    6.20
   1   1 -13   -1.50    7.40
   1  -1 -13   13.20    7.80
   1   1 -12   -3.70    6.60
  -1   1  12    5.30    7.20
  -1   1  12    2.30    6.20
  -1  -1  12   12.10    5.70
   1  -1 -12    0.90    6.50
  -1  -1  12   19.70    6.50
  -1   1  11    2.20    5.60
   1   1 -11   -6.10    6.70
   1  -1 -11   -6.60    5.50
  -1  -1  11    3.00    5.30
   1  -1 -11   13.00    5.40
   1  -1 -11    4.70    5.10
  -1  -1  11    4.10    4.80
  -1   1  10   25.20    5.30
  -1   1  10   22.90    6.00
   1   1 -10   30.80    7.00
   1  -1 -10   20.80    5.60
  -1  -1  10   15.80    5.70
   1  -1 -10   27.50    6.70
   1  -1 -10   17.80    8.50
  -1   1   9   44.80    6.20
   1   1  -9   37.60    5.70
  -1   1   9   35.60    6.00
   1   1  -9   37.40    7.00
  -1   1   9   34.50    5.40
   1   1  -9   41.80    5.70
   1  -1  -9   38.20    5.50
   1  -1  -9   38.90    6.70
   1  -1  -9   43.50    6.30
  -1  -1   9   49.00    5.90
  -1  -1   9   44.40    6.20
  -1  -1   9   41.40    6.10
  -1   1   8   -2.80    3.90
  -1   1   8    4.40    3.40
  -1   1   8    1.20    3.80
   1   1  -8   -3.30    3.80
   1   1  -8    7.40    4.70
   1  -1  -8    3.40    4.50
  -1  -1   8    8.80    4.00
  -1  -1   8    7.10    3.90
   1  -1  -8   10.50    4.00
   1   1  -7   -0.60    3.00
  -1   1   7    6.30    3.40
  -1   1   7   -2.10    3.30
  -1   1   7    0.10    3.30
   1   1  -7    2.30    3.70
   1   1  -7    1.60    3.30
   1  -1  -7   -0.60    3.10
   1  -1  -7    1.70    3.80
  -1  -1   7   -0.10    3.40
  -1  -1   7    3.30    3.60
  -1  -1   7   -0.20    3.40
   1   1  -6    0.70    2.80
  -1   1   6   -1.70    3.60
   1   1  -6    1.50    3.30
  -1   1   6   -5.10    3.30
  -1   1   6    3.40    2.90
   1   1  -6   -0.10    3.30
   1  -1  -6   -1.40    3.10
  -1  -1   6    2.80    3.10
   1  -1  -6   -4.60    3.40
  -1  -1   6   -3.60    2.90
  -1  -1   6    4.30    3.30
   1   1  -5  780.32   46.50
   1   1  -5  823.92   46.20
   1   1  -5  805.32   46.30
  -1   1   5  836.72   46.20
  -1   1   5  825.72   46.40
  -1   1   5  838.92   46.30
   1  -1  -5  848.42   46.30
  -1  -1   5  813.72   46.30
  -1  -1   5  805.52   46.20
   1  -1  -5  838.22   46.50
  -1  -1   5  876.01   46.50
   1   1  -4   74.49    5.90
   1   1  -4   97.89    6.40
  -1   1   4   79.59    5.90
  -1   1   4   87.39    6.10
  -1   1   4   83.29    6.10
   1   1  -4   69.09    6.00
   1  -1  -4   92.29    6.20
   1  -1  -4   86.09    5.90
  -1  -1   4   76.79    6.00
  -1  -1   4   93.79    6.20
   1  -1  -4   78.99    5.90
  -1   1   3    7.00    2.80
   1   1  -3   12.60    3.00
  -1   1   3    8.90    2.60
   1   1  -3    5.90    2.70
  -1   1   3    7.10    2.50
   1   1  -3    4.40    2.50
   1  -1  -3    4.40    2.50
  -1  -1   3    5.70    2.80
   1  -1  -3    7.80    2.60
  -1  -1   3    9.40    2.80
  -1  -1   3    8.10    2.60
   1  -1  -3    8.50    2.70
  -1   1   2   73.89    5.30
   1   1  -2   74.89    5.20
  -1   1   2   71.49    5.00
   1   1  -2   78.19    5.20
  -1   1   2   78.49    5.30
   1  -1  -2   75.89    5.10
   1  -1  -2   76.59    5.10
   1  -1  -2   76.49    5.20
  -1  -1   2   82.29    5.20
  -1  -1   2   92.49    5.50
  -1  -1   2   81.69    5.20
   1  -1   0  503.35   28.00
   1   1   1  550.44   30.20
  -1  -1  -1  534.75   30.20
  -1   1  -2   95.19    5.70
   1   1   2   77.59    5.40
   1   1   2   82.99    5.50
   1   1   2   85.39    5.40
  -1  -1  -2   76.29    5.40
  -1  -1  -2   90.39    5.50
  -1  -1  -2   75.39    5.40
   1   1   3   35.40    3.70
   1   1   3   39.60    3.80
  -1   1  -3   48.00    4.40
   1   1   3   38.50    3.80
  -1  -1  -3   39.30    4.00
   1  -1   3   47.80    4.10
  -1  -1  -3   38.70    3.70
  -1  -1  -3   36.60    3.70
   1   1   4   41.70    4.30
  -1   1  -4   56.09    4.70
   1   1   4   45.70    4.10
   1   1   4   43.10    4.30
  -1  -1  -4   38.90    4.20
  -1  -1  -4   37.10    4.60
   1  -1   4   54.99    4.60
  -1  -1  -4   47.60    4.20
  -1   1  -5    4.70    3.20
   1   1   5   -2.40    2.90
   1   1   5    1.70    2.70
   1   1   5    0.60    3.00
   1  -1   5    0.40    3.00
  -1  -1  -5    2.50    2.90
  -1  -1  -5   -2.30    2.90
  -1  -1  -5    8.80    3.40
   1   1   6    7.60    3.30
  -1   1  -6    8.20    3.70
   1   1   6    0.90    3.10
   1   1   6    4.10    3.10
   1  -1   6    6.10    3.30
  -1  -1  -6    2.30    3.00
  -1  -1  -6    1.60    3.20
  -1  -1  -6   11.40    3.90
   1   1   7   73.29    6.00
   1   1   7   66.79    6.40
  -1   1  -7   77.89    7.00
   1   1   7   60.99    6.20
   1  -1   7   67.89    6.40
  -1  -1  -7   71.29    6.10
   1  -1   7   62.29    5.70
  -1  -1  -7   74.39    6.00
  -1  -1  -7   84.99    6.90
   1   1   8    1.30    4.00
   1   1   8   -1.90    3.70
   1   1   8   -2.90    3.90
  -1   1  -8   10.80    5.10
   1  -1   8    7.10    4.60
  -1  -1  -8   -5.10    3.60
   1  -1   8    3.20    3.80
  -1  -1  -8   -1.30    3.70
  -1  -1  -8    7.30    4.70
  -1   1  -9   91.09    8.90
   1   1   9   79.59    7.50
   1   1   9   89.09    8.20
   1   1   9   84.69    8.10
   1  -1   9   78.89    7.90
  -1  -1  -9   88.79    8.90
  -1   1 -10    4.20    6.80
   1   1  10   20.40    5.50
   1   1  10   29.90    6.60
  -1  -1 -10   20.60    5.20
  -1  -1 -10   15.90    6.20
   1   1  11    4.90    6.80
  -1   1 -11   -0.60    7.10
   1   1  11   10.30    5.70
  -1  -1 -11    6.40    6.30
  -1   1 -12   -3.00    6.70
   1   1  12   17.50    6.90
  -1  -1 -12   -2.30    6.20
   1   2 -12   -3.00    6.90
  -1   2  12    3.70    6.30
  -1   2  12   10.60    7.40
  -1  -2  12    9.00    6.10
   1  -2 -12   -0.10    6.00
   1  -2 -12   12.60    6.90
   1   2 -11   54.39    8.70
  -1   2  11   76.19    8.20
  -1   2  11   71.19    7.40
  -1  -2  11   64.29    7.90
   1  -2 -11   66.69    7.50
   1  -2 -11   59.29    8.70
   1   2 -10  328.77   21.30
  -1   2  10  350.16   20.30
   1  -2 -10  328.37   20.40
   1  -2 -10  345.57   21.10
  -1  -2  10  313.67   20.50
  -1   2   9   12.50    4.70
  -1   2   9    6.30    4.80
  -1   2   9   18.70    5.00
   1   2  -9    9.20    5.70
   1  -2  -9    5.40    4.70
  -1  -2   9   18.00    5.00
   1  -2  -9   18.20    5.50
  -1  -2   9   11.10    5.10
  -1  -2   9   17.40    5.00
   1   2  -8    8.80    4.70
  -1   2   8   15.10    4.90
  -1   2   8    9.10    4.10
   1   2  -8   14.80    4.00
  -1   2   8    9.00    3.80
  -1  -2   8   14.30    4.30
   1  -2  -8   17.10    4.30
   1  -2  -8   11.10    4.70
  -1  -2   8    6.80    4.30
  -1  -2   8    7.70    4.20
  -1   2   7   44.50    5.20
   1   2  -7   43.60    5.10
   1   2  -7   45.10    5.90
  -1   2   7   49.80    5.00
  -1   2   7   47.70    5.50
   1  -2  -7   53.09    5.60
  -1  -2   7   38.50    5.30
  -1  -2   7   44.40    5.10
   1  -2  -7   49.90    5.20
   1  -2  -7   70.59    8.80
   1   2  -6    9.70    3.80
  -1   2   6    2.90    2.80
  -1   2   6    0.00    3.50
  -1   2   6    3.40    3.10
   1   2  -6   -0.10    3.40
   1  -2  -6    6.60    3.40
  -1  -2   6   -2.40    3.30
  -1  -2   6    5.90    3.40
   1  -2  -6   10.20    3.50
   1  -2  -6    3.60    3.20
  -1   2   5   38.70    7.50
  -1   2   5   38.60    4.10
  -1   2   5   39.40    4.40
   1   2  -5   36.30    4.50
   1   2  -5   42.50    5.20
  -1  -2   5   36.00    4.60
   1  -2  -5   39.70    4.70
   1  -2  -5   38.30    4.20
  -1  -2   5   49.90    6.00
   1  -2  -5   41.90    4.30
  -1   2   4  259.37   15.60
   1   2  -4  292.97   16.00
  -1   2   4  261.27   15.50
  -1   2   4  264.37   15.40
  -1  -2   4  238.98   15.50
  -1  -2   4  263.87   15.50
  -1  -2   4  267.97   15.80
   1  -2  -4  281.67   15.70
   1  -2  -4  270.67   15.50
   1  -2  -4  261.87   15.50
  -1   2   3   29.20    3.60
  -1   2   3   32.60    3.40
   1   2  -3   41.00    4.30
  -1   2   3   35.70    3.70
   1  -2  -3   31.20    3.60
  -1  -2   3   31.90    4.10
   1  -2  -3   36.00    3.60
   1  -2  -3   33.20    3.60
  -1  -2   3   32.10    3.60
  -1   2   2  502.25   28.30
  -1   2   2  508.55   28.40
  -1   2   2  522.75   28.30
   1  -2  -2  506.55   28.40
   1  -2  -2  473.25   28.20
   1  -2  -2  524.85   28.30
   1   2  -1   82.69    5.10
  -1   2   1   71.39    4.90
   1  -2  -1   72.39    4.90
  -1   2   0 1662.43   91.59
   1   2   0 1650.13   91.49
   1   2   0 1742.13   91.59
  -1  -2   0 1744.63   91.59
  -1  -2   0 1476.75   91.49
   1  -2   0 1640.44   91.59
  -1  -2   0 1678.73   91.49
   1   2   1 7477.15  380.76
   1   2   1 7143.49  380.66
   1   2   1 6359.56  380.66
  -1  -2  -1 6376.16  380.66
  -1  -2  -1 7173.28  380.66
   1   2   2   46.80    4.20
   1   2   2   50.69    4.20
   1   2   2   52.69    4.30
  -1   2  -2   64.79    4.50
  -1  -2  -2   45.90    4.00
  -1  -2  -2   62.49    4.40
  -1  -2  -2   49.99    4.30
  -1   2  -3   -1.20    2.70
   1   2   3    2.80    2.40
   1   2   3   -3.30    2.40
   1   2   3    1.50    2.70
   1  -2   3   -2.10    2.60
  -1  -2  -3    0.60    2.50
  -1  -2  -3    0.10    2.10
  -1  -2  -3    0.80    2.80
   1   2   4   91.39    6.40
   1   2   4   87.49    6.30
  -1   2  -4   96.29    6.90
   1   2   4   81.79    6.40
  -1  -2  -4   93.79    6.60
  -1  -2  -4   81.49    6.30
  -1  -2  -4   92.39    6.30
   1  -2   4   92.89    6.70
   1   2   5  167.18   10.50
   1   2   5  162.68   10.40
  -1   2  -5  194.28   11.10
   1  -2   5  165.98   10.80
  -1  -2  -5  166.28   10.50
  -1  -2  -5  160.58   10.70
  -1  -2  -5  162.68   10.50
   1   2   6    8.30    3.50
   1   2   6    7.20    3.50
   1   2   6    3.90    3.10
  -1   2  -6    9.10    4.20
  -1  -2  -6    2.80    3.40
  -1  -2  -6    3.70    3.00
   1  -2   6    1.20    3.20
  -1  -2  -6    7.80    3.40
   1   2   7   -0.90    3.70
   1   2   7    5.30    3.60
  -1   2  -7    1.10    4.00
   1   2   7   -4.50    3.60
  -1  -2  -7    3.60    3.90
  -1  -2  -7    0.00    3.40
  -1  -2  -7    6.00    3.80
   1  -2   7    4.80    3.40
   1   2   8    9.60    4.30
   1   2   8   11.10    4.40
  -1   2  -8    8.20    5.00
   1   2   8    7.60    4.20
  -1  -2  -8    6.80    4.00
  -1  -2  -8    4.70    4.40
   1  -2   8    5.30    4.20
  -1  -2  -8    7.80    4.70
   1   2   9  161.48   11.60
   1   2   9  164.18   11.40
  -1   2  -9  166.78   12.50
   1   2   9  164.98   11.90
   1  -2   9  154.18   11.60
  -1  -2  -9  182.28   12.40
  -1  -2  -9  164.58   11.50
   1   2  10   16.20    6.00
   1   2  10   13.40    5.70
  -1   2 -10    9.50    8.90
  -1  -2 -10    3.20    6.00
  -1  -2 -10    6.60    4.40
   1   2  11    1.30    6.40
  -1   2 -11    0.40    6.20
  -1  -2 -11    2.80    6.60
  -1   2 -12    4.10    7.50
  -1  -2 -12    8.60    6.60
  -1   3  12    5.60    6.20
  -1   3  12   10.90    6.20
   1   3 -12  -10.00    6.60
   1  -3 -12    7.10    6.30
   1  -3 -12    7.90    6.10
  -1   3  11    5.40    5.20
   1   3 -11   -7.90    6.40
  -1   3  11    4.10    5.30
   1  -3 -11   -4.40   11.30
   1  -3 -11    3.90    5.40
  -1   3  10   40.50    6.20
  -1   3  10   25.50    6.20
   1  -3 -10   20.30   10.40
   1  -3 -10   33.50    6.20
  -1   3   9   10.30    4.50
  -1   3   9    9.40    5.50
  -1   3   9    5.30    5.10
   1   3  -9    4.20    5.40
   1  -3  -9    4.60    4.60
   1  -3  -9   -3.00    4.70
  -1  -3   9    3.90    3.90
  -1   3   8  262.17   15.90
  -1   3   8  246.28   15.60
  -1   3   8  245.58   16.10
   1   3  -8  249.18   16.50
   1  -3  -8  256.27   15.60
   1  -3  -8  256.77   15.60
   1  -3  -8  254.67   16.10
  -1   3   7   14.00    4.30
   1   3  -7   12.00    4.40
  -1   3   7   12.20    3.80
  -1   3   7   10.40    3.60
  -1  -3   7    7.90    3.70
   1  -3  -7    6.60    4.00
   1  -3  -7   13.10    3.90
  -1  -3   7   12.50    4.10
   1  -3  -7    8.20    3.80
  -1   3   6   96.79    7.30
  -1   3   6  104.19    7.20
   1   3  -6  106.89    7.90
  -1   3   6   95.49    7.00
   1  -3  -6   95.79    7.10
   1  -3  -6   96.49    7.10
  -1  -3   6   94.09    7.50
   1  -3  -6   96.49    7.40
  -1   3   5  127.29    8.20
   1   3  -5  125.09    9.00
  -1   3   5  129.09    8.10
  -1   3   5  125.49    8.50
   1   3  -5  102.99    8.70
  -1  -3   5  114.89    8.60
   1  -3  -5  127.99    8.20
   1  -3  -5  127.29    8.30
   1  -3  -5  137.49    8.90
  -1   3   4  144.39    8.90
   1   3  -4  141.49    9.30
  -1   3   4  130.49    8.60
  -1   3   4  134.99    8.70
  -1  -3   4  135.79    9.30
   1  -3  -4  135.29    8.80
   1  -3  -4  137.29    8.70
   1  -3  -4  141.79    8.90
  -1   3   3    3.50    2.40
  -1   3   3    1.10    2.50
   1   3  -3    4.50    3.00
  -1   3   3    0.80    2.60
   1  -3  -3    3.90    2.70
   1  -3  -3    2.50    2.40
   1  -3  -3    3.20    2.40
  -1  -3   3    1.00    2.70
   1   3  -2   18.50    3.30
  -1   3   2   19.70    2.80
  -1  -3   2   22.10    3.50
   1  -3  -2   19.60    2.80
   1  -3  -2   17.60    2.90
   1   3  -1  360.16   21.00
   1   3  -1  378.46   21.10
  -1   3   1  378.96   21.10
  -1  -3   1  387.66   21.00
   1  -3  -1  349.96   21.00
   1   3   0  225.48   12.50
   1   3   0  220.38   12.50
   1   3   0  205.88   12.60
  -1   3   0  225.28   12.60
  -1  -3   0  202.18   12.50
   1  -3   0  220.08   12.60
  -1  -3   0  201.38   12.40
  -1  -3   0  223.98   12.50
  -1   3  -1  945.31   48.20
   1   3   1  900.21   48.10
   1   3   1  786.92   48.10
   1   3   1  878.81   48.10
  -1  -3  -1  897.41   48.10
  -1  -3  -1  773.42   48.10
  -1  -3  -1  873.01   48.10
   1   3   2  724.23   38.70
  -1   3  -2  736.83   38.90
   1   3   2  676.73   38.60
  -1  -3  -2  643.04   38.60
  -1  -3  -2  697.73   38.70
  -1  -3  -2  669.73   38.60
   1   3   3  173.68   10.10
  -1   3  -3  177.88   10.50
   1   3   3  143.79   10.10
   1   3   3  170.08   10.20
   1  -3   3  183.08   10.50
  -1  -3  -3  163.58   10.10
  -1  -3  -3  147.49   10.10
  -1  -3  -3  176.58   10.30
   1   3   4    5.80    2.90
  -1   3  -4    8.00    3.50
   1   3   4    7.30    3.10
   1   3   4    5.90    3.00
  -1  -3  -4    4.00    2.80
  -1  -3  -4    2.00    3.00
  -1  -3  -4    7.40    3.20
   1  -3   4    9.70    3.50
  -1   3  -5  119.49    8.60
   1   3   5  121.69    8.20
   1   3   5  125.29    8.10
   1   3   5  117.99    8.10
  -1  -3  -5  120.09    8.10
  -1  -3  -5  116.69    8.00
   1  -3   5  120.99    8.50
   1   3   6   -1.40    3.50
  -1   3  -6    4.40    4.00
   1   3   6   -0.90    3.20
   1   3   6   -2.20    3.20
  -1  -3  -6    4.30    4.30
  -1  -3  -6    1.20    3.10
  -1  -3  -6    3.70    3.20
   1  -3   6   -0.60    3.20
   1   3   7  118.19    8.20
  -1   3  -7  103.89    8.80
   1   3   7  111.39    8.40
   1   3   7  114.79    8.30
  -1  -3  -7  108.79    8.20
  -1  -3  -7  119.09    8.70
   1  -3   7  105.69    8.50
  -1  -3  -7  115.09    8.20
   1   3   8   46.00    5.60
   1   3   8   39.10    5.60
   1   3   8   28.20    5.00
  -1   3  -8   30.60    5.90
   1  -3   8   42.60    5.60
  -1  -3  -8   34.20    5.70
  -1  -3  -8   37.50    5.40
  -1  -3  -8   39.30    5.70
   1   3   9   43.10    6.20
   1   3   9   49.40    6.50
  -1   3  -9   42.50    6.90
   1   3   9   56.39    6.60
  -1  -3  -9   30.10    6.40
   1  -3   9   36.70    5.90
  -1  -3  -9   37.60    5.70
  -1   3 -10  270.37   20.10
   1   3  10  313.47   21.00
   1   3  10  299.37   18.60
  -1  -3 -10  296.77   18.60
  -1  -3 -10  307.67   18.80
   1   3  11   21.90    6.30
  -1   3 -11   -0.80    6.70
   1   3  11   25.00    7.00
  -1  -3 -11    3.40    5.80
   1   3  12   14.60    8.10
  -1   3 -12    3.00    7.20
   1   3  12    4.20    5.80
  -1  -3 -12    4.40    6.50
  -1   4  12   73.99    8.80
  -1   4  12   74.09    8.30
   1   4 -12   42.30    8.70
   1  -4 -12   48.30    8.20
   1  -4 -12   62.39    7.70
  -1   4  11  104.29    9.30
   1   4 -11   99.49   10.70
  -1   4  11  103.49    9.30
   1  -4 -11  107.19    9.90
   1  -4 -11   97.49    9.10
  -1   4  10   32.50    5.90
  -1   4  10   34.60    7.00
   1   4 -10   20.20    6.70
   1  -4 -10   32.70    6.30
   1  -4 -10   21.10    6.20
  -1   4   9    0.40    4.50
  -1   4   9   -1.90    4.20
   1   4  -9    9.10    5.90
  -1   4   9   11.40    5.50
   1  -4  -9   -7.40    4.30
   1  -4  -9   -0.40    4.40
   1  -4  -9    1.50    4.80
  -1  -4   9    1.70    4.10
   1   4  -8  200.98   14.30
  -1   4   8  204.28   13.60
  -1   4   8  214.88   14.10
  -1   4   8  217.78   13.80
   1  -4  -8  221.18   14.10
  -1  -4   8  171.28   16.90
   1  -4  -8  236.28   14.80
   1  -4  -8  228.68   13.80
  -1   4   7   43.50    5.30
  -1   4   7   41.30    5.30
   1   4  -7   46.00    6.10
  -1   4   7   39.30    5.00
   1  -4  -7   37.40    5.20
   1  -4  -7   40.00    5.00
   1  -4  -7   39.40    5.10
  -1  -4   7   38.30    5.40
  -1   4   6   23.10    4.80
   1   4  -6   19.50    4.60
  -1   4   6   18.40    4.00
  -1   4   6   27.00    4.10
   1  -4  -6   16.90    3.80
   1  -4  -6   27.10    4.20
  -1  -4   6   19.60    4.40
   1  -4  -6   26.80    4.30
  -1   4   5  448.06   25.60
  -1   4   5  461.45   25.80
   1   4  -5  439.76   26.00
  -1   4   5  434.16   25.50
   1  -4  -5  450.95   25.50
   1  -4  -5  460.05   25.80
   1  -4  -5  455.55   25.60
  -1  -4   5  424.56   26.00
  -1   4   4  197.78   12.40
   1   4  -4  203.48   13.00
  -1   4   4  223.88   13.10
  -1   4   4  205.68   12.30
   1  -4  -4  209.48   12.60
   1  -4  -4  194.68   12.30
  -1  -4   4  204.28   13.00
   1  -4  -4  210.28   12.40
   1   4  -3  119.09    8.40
  -1   4   3  118.09    8.00
  -1   4   3  123.89    7.80
  -1   4   3  118.79    7.80
   1  -4  -3  130.69    8.10
  -1  -4   3  125.09    8.50
   1  -4  -3  123.99    7.70
   1  -4  -3  123.39    7.90
   1   4  -2  511.55   29.20
  -1   4   2  520.65   29.20
   1  -4  -2  511.75   29.10
   1   4  -1   -0.70    2.70
  -1   4   1    1.80    2.50
   1  -4  -1    5.10    2.50
   1   4   0  927.81   53.99
   1   4   0  978.70   53.89
   1   4   0  920.31   53.79
  -1   4   0 1003.90   53.99
  -1  -4   0  979.20   53.89
  -1  -4   0  948.11   53.99
   1  -4   0 1023.80   53.99
   1   4   1  509.75   29.80
  -1   4  -1  550.04   29.90
   1   4   1  517.85   29.70
   1   4   1  555.14   29.70
  -1  -4  -1  540.15   29.70
  -1  -4  -1  515.05   29.70
  -1  -4  -1  509.65   29.70
  -1   4  -2   24.30    3.70
   1   4   2   25.50    3.60
  -1   4  -2   22.30    3.80
   1   4   2   17.20    3.00
   1   4   2   24.30    3.40
  -1  -4  -2   26.90    3.70
  -1  -4  -2   27.60    3.50
  -1  -4  -2   24.80    3.30
  -1   4  -3  160.48   10.60
   1   4   3  149.39   10.20
   1   4   3  174.78   10.30
   1   4   3  177.28   10.20
  -1  -4  -3  169.08   10.30
  -1  -4  -3  168.58   10.20
  -1  -4  -3  160.68   10.20
  -1   4  -4    4.90    3.80
   1   4   4    1.20    3.10
   1   4   4    5.60    3.20
  -1  -4  -4    0.90    3.00
  -1  -4  -4    3.00    3.20
   1  -4   4   -0.70    3.30
  -1  -4  -4    0.30    2.90
   1   4   5   -2.60    3.10
  -1   4  -5    5.00    3.50
   1   4   5    2.40    3.20
   1   4   5    3.20    3.20
  -1  -4  -5   -2.00    2.90
  -1  -4  -5   -1.90    3.40
  -1  -4  -5   -0.60    2.50
   1  -4   5    5.20    3.60
  -1   4  -6   -3.70    3.80
   1   4   6    0.00    3.40
   1   4   6    5.00    3.20
   1   4   6    0.80    3.50
  -1  -4  -6   -1.70    4.00
  -1  -4  -6    1.90    3.40
   1  -4   6   -4.10    3.30
  -1  -4  -6   -3.00    3.60
  -1   4  -7    6.10    4.60
   1   4   7   10.30    4.20
   1   4   7    1.40    4.00
   1   4   7    7.10    3.90
  -1  -4  -7   -0.90    4.00
  -1  -4  -7    7.10    4.10
   1  -4   7    4.90    3.90
  -1  -4  -7   -0.50    4.30
   1   4   8   17.90    5.10
   1   4   8   23.30    5.20
  -1   4  -8   16.40    5.50
   1   4   8   12.30    8.70
   1  -4   8   18.20    7.60
  -1  -4  -8   25.40    5.10
  -1  -4  -8   17.80    5.30
  -1  -4  -8   17.40    5.20
   1   4   9  101.89    9.80
  -1   4  -9  128.29   11.00
   1   4   9  125.99    9.50
   1   4   9  129.89    9.90
  -1  -4  -9  130.79    9.60
  -1  -4  -9  127.89   10.30
   1  -4   9  122.59   10.10
  -1  -4  -9  125.89    9.70
  -1   4 -10   13.10    6.20
   1   4  10   12.10    5.50
   1   4  10   17.90    5.60
  -1  -4 -10   15.50    5.70
  -1  -4 -10    7.60    5.60
  -1   4 -11    9.60    6.70
   1   4  11   11.40    5.50
  -1  -4 -11   14.00   10.30
  -1  -4 -11   10.80    6.00
   1   4  12   24.50    7.80
   1   4  12    0.20    5.90
  -1   4 -12    2.20    7.50
  -1  -4 -12   18.10    6.10
  -1  -4 -12    4.10    6.00
  -1   5  12   21.80    6.80
  -1   5  12   44.80   10.60
   1  -5 -12   23.70    6.30
   1  -5 -12   26.00    6.90
  -1   5  11   96.59    8.40
  -1   5  11   89.89    8.80
   1  -5 -11   81.39    9.40
   1  -5 -11   78.19    8.30
  -1   5  10  195.98   13.20
  -1   5  10  200.98   12.90
   1   5 -10  161.38   13.90
   1  -5 -10  181.88   12.80
   1  -5 -10  182.28   12.80
   1  -5 -10  172.48   13.40
   1   5  -9   -4.10    5.00
  -1   5   9    3.60    5.30
  -1   5   9    1.90    5.10
   1  -5  -9    5.10    5.20
   1  -5  -9   -2.60    4.60
   1  -5  -9    0.00    4.90
  -1   5   8  224.68   14.30
  -1   5   8  248.78   14.10
   1   5  -8  198.08   14.70
  -1   5   8  201.88   13.90
   1  -5  -8  218.88   14.10
  -1  -5   8  188.48   14.30
   1  -5  -8  240.88   14.60
   1  -5  -8  213.58   13.90
  -1   5   7   54.89    5.70
  -1   5   7   42.80    5.80
  -1   5   7   45.10    5.60
   1   5  -7   47.90    6.60
  -1  -5   7   42.80    5.70
   1  -5  -7   43.30    5.70
   1  -5  -7   44.30    5.70
   1  -5  -7   44.60    5.50
  -1   5   6   37.60    5.20
   1   5  -6   38.90    5.90
  -1   5   6   35.50    4.80
  -1   5   6   34.40    5.10
   1  -5  -6   26.90    4.80
  -1  -5   6   34.70    5.20
   1  -5  -6   41.20    5.90
   1  -5  -6   31.10    4.50
  -1   5   5    1.60    3.10
  -1   5   5    0.10    3.10
  -1   5   5    2.40    3.30
   1   5  -5    6.40    3.70
   1  -5  -5    2.20    3.80
   1  -5  -5    2.80    3.00
  -1  -5   5   -1.60    3.30
   1  -5  -5   -3.80    2.80
  -1   5   4   58.39    4.90
   1   5  -4   53.79    5.60
  -1   5   4   55.19    5.20
   1  -5  -4   52.79    4.70
   1  -5  -4   51.99    4.90
   1  -5  -4   48.30    5.00
   1   5  -3  146.39   10.10
  -1   5   3  140.09    9.20
  -1   5   3  164.48    9.90
   1  -5  -3  154.88    9.60
   1  -5  -3  146.49    9.40
   1   5  -2   28.40    4.10
  -1   5   2   26.60    3.70
   1   5  -2   28.90    4.20
   1  -5  -2   27.60    3.70
  -1   5   1    1.00    2.70
   1   5  -1    0.30    2.70
   1  -5  -1   -0.40    2.50
   1   5   0  202.08   12.70
  -1   5   0  214.38   12.70
   1  -5   0  219.88   12.80
  -1  -5   0  206.38   12.70
  -1   5  -1  621.94   34.10
   1   5   1  592.44   33.90
   1   5   1  574.84   33.90
   1   5   1  628.54   34.10
  -1  -5  -1  602.74   34.00
  -1  -5  -1  596.94   33.90
  -1   5  -2  475.15   26.30
   1   5   2  452.95   25.90
  -1   5  -2  471.85   26.20
   1   5   2  452.35   26.10
   1   5   2  457.95   25.90
  -1  -5  -2  455.35   26.00
  -1  -5  -2  442.86   26.00
  -1  -5  -2  443.06   25.90
   1   5   3  238.38   14.40
  -1   5  -3  222.38   16.10
   1   5   3  245.38   14.40
  -1  -5  -3  251.57   14.50
  -1  -5  -3  251.27   14.40
  -1  -5  -3  240.58   14.50
  -1   5  -4   46.10    5.50
   1   5   4   49.00    4.70
   1   5   4   37.10    4.40
   1   5   4   39.30    4.70
  -1  -5  -4   42.90    4.60
  -1  -5  -4   46.70    4.70
  -1  -5  -4   42.90    4.60
  -1   5  -5   31.90    4.90
   1   5   5   31.30    4.50
   1   5   5   23.30    4.10
   1   5   5   24.20    4.00
  -1  -5  -5   22.50    4.40
  -1  -5  -5   26.20    4.30
   1  -5   5   30.70    5.00
  -1  -5  -5   16.70    3.90
   1   5   6    9.90    3.80
   1   5   6   12.90    6.20
   1   5   6   21.30    4.30
  -1   5  -6   11.30    4.50
  -1  -5  -6   17.70    3.90
   1  -5   6    9.80    4.20
  -1  -5  -6    4.50    3.70
  -1  -5  -6   19.00    4.40
   1   5   7  109.69    8.40
   1   5   7  101.49    8.40
  -1   5  -7   98.19    9.10
   1  -5   7  104.39    8.70
  -1  -5  -7  112.79    8.50
  -1  -5  -7  107.79    8.50
  -1  -5  -7  111.79    8.30
  -1   5  -8    3.10    5.50
   1   5   8    1.50    4.60
   1   5   8    9.70    4.70
   1   5   8   10.80    4.90
  -1  -5  -8    1.50    4.20
   1  -5   8   11.00    4.90
  -1  -5  -8    7.10    5.10
  -1   5  -9   10.60    5.80
   1   5   9    1.30    5.10
   1   5   9    1.20    4.60
  -1  -5  -9    0.30    5.20
  -1  -5  -9    2.20    4.80
  -1  -5  -9    6.20    4.80
   1   5  10    6.90    5.20
  -1   5 -10   -4.20    5.20
   1   5  10    0.40    5.30
  -1  -5 -10    2.20    4.70
  -1  -5 -10    8.20    5.60
  -1  -5 -10    8.00    5.30
   1   5  11  163.48   12.30
   1   5  11  174.78   12.30
  -1  -5 -11  157.68   12.60
   1   6 -11   21.00    7.70
  -1   6  11   21.50    6.10
   1  -6 -11   38.80    8.30
   1  -6 -11   19.80    5.80
   1  -6 -11    6.10    5.10
   1   6 -10   15.80    6.50
  -1   6  10   32.50    6.70
  -1   6  10   33.00    6.90
   1  -6 -10   33.80    6.10
   1  -6 -10   24.40    6.00
   1  -6 -10   21.00    5.40
   1   6  -9   76.59   10.90
  -1   6   9   79.69    8.00
  -1   6   9   85.29    7.80
   1  -6  -9   83.99    8.10
   1  -6  -9   79.19    7.70
  -1   6   8   38.10    5.90
   1   6  -8   21.50    6.50
  -1   6   8   23.10    5.10
  -1   6   8   25.90    5.50
   1  -6  -8   40.80    7.30
   1  -6  -8   13.80    4.90
  -1  -6   8   25.60    5.70
   1  -6  -8   27.40    5.40
   1   6  -7   54.19    7.00
  -1   6   7   62.19    8.10
  -1   6   7   43.60    5.90
  -1   6   7   58.19    6.00
   1  -6  -7   50.99    6.00
   1  -6  -7   51.59    6.20
   1  -6  -7   48.70    6.60
   1   6  -6  107.19    9.30
  -1   6   6  117.49    8.60
  -1   6   6  125.49    8.90
  -1   6   6  127.39    8.60
   1  -6  -6  129.09    8.70
   1  -6  -6  119.79    8.80
   1  -6  -6  123.29    8.60
  -1  -6   6  105.49    9.00
  -1   6   5  432.86   24.10
   1   6  -5  373.86   24.30
  -1   6   5  416.86   23.70
  -1   6   5  385.26   23.70
   1  -6  -5  442.76   24.20
   1  -6  -5  406.66   23.70
   1  -6  -5  417.76   23.90
   1   6  -4    8.00    3.80
  -1   6   4    2.80    3.10
  -1   6   4   12.40    3.20
  -1   6   4    2.10    2.70
   1  -6  -4   11.10    3.30
   1  -6  -4    4.10    2.90
   1  -6  -4    2.70    3.00
  -1   6   3    8.20    3.00
   1   6  -3   11.70    3.60
   1   6  -3   10.40    3.70
   1  -6  -3   13.40    3.20
   1  -6  -3   16.10    3.50
   1   6  -2  736.93   41.60
  -1   6   2  710.93   41.40
   1   6  -2  727.93   41.50
   1  -6  -2  754.82   41.30
   1   6  -1   -1.70    3.00
  -1   6   1    0.60    2.80
  -1   6   0  204.98   13.20
   1  -6   0  239.38   13.70
  -1  -6   0  207.98   13.20
   1   6   1   61.89    5.70
  -1   6  -1   59.89    5.40
  -1  -6  -1   61.09    5.30
  -1  -6  -1   63.19    5.00
  -1   6  -2   31.80    4.30
   1   6   2   40.20    4.40
   1   6   2   32.00    4.90
  -1   6  -2   38.50    4.90
   1   6   2   28.50    4.10
  -1  -6  -2   41.00    4.60
  -1  -6  -2   32.00    4.10
  -1  -6  -2   36.20    5.10
  -1   6  -3  216.68   13.90
   1   6   3  208.88   13.50
   1   6   3  244.38   13.70
  -1   6  -3  227.98   14.00
   1   6   3  202.98   13.60
  -1  -6  -3  227.38   13.60
  -1  -6  -3  233.68   13.70
  -1  -6  -3  241.68   13.90
   1   6   4    7.40    3.30
  -1   6  -4   13.10    4.10
   1   6   4    9.40    3.60
   1   6   4    9.30    3.10
  -1  -6  -4    7.60    3.40
  -1  -6  -4    8.20    3.20
  -1  -6  -4    5.20    5.90
   1   6   5  145.39   10.10
  -1   6  -5  152.98   10.80
   1   6   5  160.28   10.20
   1   6   5  142.99   10.30
  -1  -6  -5  165.28   10.40
  -1  -6  -5  142.29   10.90
  -1  -6  -5  165.28   10.30
  -1   6  -6   67.59    7.40
   1   6   6   76.09    6.50
   1   6   6   76.59    6.70
   1   6   6   63.29    6.70
  -1  -6  -6   72.99    6.80
  -1  -6  -6   77.19    6.60
  -1  -6  -6   73.39    6.60
   1   6   7   70.59    6.80
  -1   6  -7   72.89    7.90
   1   6   7   71.19    7.90
   1   6   7   81.19    7.20
   1  -6   7   79.99    8.10
  -1  -6  -7   68.99    7.00
  -1  -6  -7   71.09    6.90
  -1  -6  -7   66.49    7.20
   1   6   8   52.29    6.70
   1   6   8   55.79    6.40
   1   6   8   39.40    6.40
  -1   6  -8   46.30    7.60
   1  -6   8   46.10    6.80
  -1  -6  -8   46.80    6.90
  -1  -6  -8   38.20    6.50
  -1  -6  -8   44.10    6.50
  -1   6  -9    2.40    5.80
   1   6   9    8.80    5.20
   1   6   9    9.30    5.10
  -1  -6  -9   10.10    5.20
  -1  -6  -9    3.40    5.10
  -1   6 -10   12.10    6.30
   1   6  10   -1.40    5.20
  -1  -6 -10    5.20    5.40
  -1  -6 -10    7.20    5.20
  -1  -6 -10    5.30    5.50
  -1   6 -11    7.50    7.00
   1   6  11   34.80    9.00
   1   6  11   17.70    6.20
  -1  -6 -11   15.10    5.80
  -1   7  11   39.50    7.10
   1   7 -11   27.70    7.90
   1  -7 -11   30.90    7.30
  -1   7  10    9.90    5.40
  -1   7  10   -1.90    5.20
   1   7 -10    3.40    6.50
   1  -7 -10    4.70    5.30
   1  -7 -10    4.10    6.20
   1  -7 -10    3.50    5.10
  -1   7   9   13.10    7.60
   1   7  -9   -2.30    5.40
  -1   7   9    8.20    6.20
   1  -7  -9   -4.40    5.70
   1  -7  -9   -1.10    4.70
   1  -7  -9    2.00    5.00
  -1   7   8    2.50    5.00
  -1   7   8    3.60    4.40
   1   7  -8   -3.00    5.40
   1  -7  -8    0.60    4.40
   1  -7  -8    0.20    4.50
  -1   7   7   -1.00    4.50
  -1   7   7  -12.60    4.20
   1   7  -7   -7.00    5.00
  -1   7   7   -4.60    4.10
   1  -7  -7    0.20    4.20
   1  -7  -7  -11.50    4.40
   1  -7  -7   -4.00    4.50
  -1   7   6    1.60    3.80
   1   7  -6    1.50    4.50
  -1   7   6    5.50    3.70
  -1   7   6    0.90    3.90
   1  -7  -6   -5.20    3.80
   1  -7  -6    2.90    4.60
   1  -7  -6    2.60    4.00
  -1   7   5  240.08   15.30
   1   7  -5  239.78   16.10
  -1   7   5  272.47   15.80
   1  -7  -5  252.87   15.60
   1  -7  -5  263.97   15.80
   1   7  -4   55.59    6.30
  -1   7   4   55.59    5.70
  -1   7   4   59.19    5.30
   1   7  -4   53.19    5.90
   1  -7  -4   60.39    5.60
   1  -7  -4   57.89    5.10
  -1   7   3  101.59    7.50
   1   7  -3   94.19    7.80
   1   7  -3   92.69    7.90
   1  -7  -3  118.79    7.50
   1   7  -2   71.49    6.00
  -1   7   2   60.49    5.70
   1  -7  -2   68.59    5.70
  -1   7   1    6.00    3.10
   1   7  -1   -6.80    3.00
   1  -7  -1    1.30    3.20
   1   7   0  380.46   21.70
  -1   7   0  362.16   21.70
  -1  -7   0  367.06   21.70
   1  -7   0  374.66   21.80
   1   7   1   69.09    5.40
  -1   7  -1   50.09    5.40
  -1  -7  -1   59.89    5.40
  -1  -7  -1   48.50    5.10
  -1   7  -2    0.40    3.20
   1   7   2    3.50    2.80
  -1  -7  -2    5.30    3.10
  -1  -7  -2    5.30    3.50
  -1   7  -3   32.50    5.20
   1   7   3   27.50    4.40
   1   7   3   27.10    4.10
   1   7   3   32.20    4.40
  -1   7  -3   33.20    5.10
  -1  -7  -3   40.60    4.70
  -1  -7  -3   38.90    4.80
  -1  -7  -3   37.90    5.00
   1   7   4   66.09    6.20
  -1   7  -4   66.89    6.70
   1   7   4   80.69    6.30
   1   7   4   66.89    6.00
  -1   7  -4   78.19    7.10
  -1  -7  -4   67.79    6.10
  -1  -7  -4   71.69    6.10
  -1  -7  -4   69.09    6.30
   1   7   5  176.78   11.20
   1   7   5  160.88   10.90
  -1   7  -5  170.68   11.70
   1   7   5  157.18   10.90
  -1  -7  -5  173.88   10.90
  -1  -7  -5  159.58   11.00
  -1  -7  -5  154.68   11.00
   1   7   6   30.00    5.10
   1   7   6   32.70    5.50
  -1   7  -6   43.90    6.60
   1   7   6   35.00    5.50
  -1  -7  -6   32.20    5.10
  -1  -7  -6   21.90    5.20
  -1  -7  -6   40.50    6.00
   1   7   7  163.88   11.30
   1   7   7  156.18   11.10
   1   7   7  160.98   11.40
  -1   7  -7  147.09   12.10
  -1  -7  -7  169.78   11.20
  -1  -7  -7  164.98   11.50
  -1  -7  -7  148.39   11.30
   1   7   8    9.50    5.00
   1   7   8    3.90    5.00
  -1  -7  -8    8.10    4.90
  -1  -7  -8    6.90    5.50
  -1  -7  -8    5.80    4.90
  -1   7  -9   -1.20    5.90
   1   7   9    7.20    5.10
   1   7   9    2.30    4.80
  -1  -7  -9   12.50    5.30
  -1  -7  -9   -4.50    5.40
  -1  -7  -9    0.80    4.80
   1   7  10   19.00    6.40
  -1   7 -10    3.30    6.60
   1   7  10   -0.70    5.10
  -1  -7 -10    5.00    6.10
  -1  -7 -10   10.80    5.50
  -1  -7 -10   19.40    5.80
  -1   7 -11   74.49   10.20
  -1   8  11   33.90    7.10
   1   8 -11   12.30    7.00
   1  -8 -11   25.30    6.50
   1  -8 -11   26.90    9.50
  -1   8  10   22.50    6.10
   1   8 -10   -4.40    6.10
   1  -8 -10    9.20    5.70
   1  -8 -10   19.80    6.00
   1  -8 -10    6.20    6.20
  -1   8   9    3.50    4.80
   1   8  -9  -12.40    5.60
   1  -8  -9   19.60    5.80
   1  -8  -9   -0.20    5.10
   1  -8  -9   13.30    6.20
  -1   8   8   78.49    7.70
   1   8  -8   69.29    8.90
  -1   8   8   83.09    7.50
   1  -8  -8   73.99    8.00
   1  -8  -8   66.49    7.80
   1  -8  -8   67.49    8.00
   1   8  -7   63.89    8.20
  -1   8   7   58.89    6.80
  -1   8   7   66.59    7.80
   1  -8  -7   73.69    7.20
   1  -8  -7   67.49    7.00
   1  -8  -7   56.09    7.40
  -1   8   6   46.50    6.40
  -1   8   6   46.20    6.10
   1   8  -6   52.69    7.20
   1  -8  -6   46.20    5.90
   1  -8  -6   42.10    5.80
   1  -8  -6   50.79    6.80
   1   8  -5   16.40    5.40
  -1   8   5    8.30    4.00
   1   8  -5   17.80    5.00
   1  -8  -5   15.80    4.30
   1  -8  -5   11.90    4.10
   1  -8  -5   14.00    4.70
  -1   8   4    6.70    3.90
   1   8  -4    4.40    3.90
   1   8  -4    7.70    4.40
   1  -8  -4    4.60    3.50
   1  -8  -4   -1.00    3.70
   1  -8  -4    3.00    3.50
  -1   8   3    2.50    3.20
   1   8  -3    1.70    3.40
   1   8  -3   -0.50    3.70
   1  -8  -3    1.10    3.20
  -1   8   2   32.20    4.70
   1   8  -2   36.30    5.10
   1  -8  -2   35.80    4.70
  -1   8   1  121.79    8.40
   1   8  -1  110.19    8.50
   1  -8  -1  115.59    8.30
   1   8   0   31.60    4.70
  -1   8   0   33.60    5.00
   1  -8   0   44.20    5.30
  -1  -8   0   35.50    4.90
   1   8   1  114.29    8.10
  -1   8  -1  101.99    8.20
  -1  -8  -1  116.59    8.00
   1   8   2   56.99    5.40
  -1   8  -2   48.70    5.60
  -1  -8  -2   59.09    5.50
  -1  -8  -2   47.90    5.50
  -1  -8  -2   47.20    5.20
   1   8   3   67.09    6.00
  -1   8  -3   80.49    7.10
  -1   8  -3   69.49    6.50
   1   8   3   69.19    6.20
   1   8   3   68.49    6.30
  -1  -8  -3   68.39    6.30
  -1  -8  -3   69.29    6.30
  -1  -8  -3   67.19    6.20
  -1   8  -4   23.50    5.00
   1   8   4   12.60    4.00
  -1   8  -4   16.00    5.20
   1   8   4   19.90    4.60
  -1  -8  -4   17.60    4.70
  -1  -8  -4   15.10    4.60
  -1  -8  -4   18.70    4.30
   1   8   5   22.90    5.20
   1   8   5   19.60    4.70
  -1   8  -5   20.80    5.80
   1   8   5   13.70    4.40
  -1  -8  -5   21.50    5.20
  -1  -8  -5   19.80    4.50
  -1  -8  -5   19.50    4.70
  -1   8  -6  -11.10    4.60
   1   8   6    7.70    4.50
   1   8   6    1.50    4.50
   1   8   6    1.10    4.60
  -1   8  -6   -5.30    5.40
  -1  -8  -6   -0.10    5.20
  -1  -8  -6    6.10    4.30
  -1  -8  -6    1.00    4.00
  -1   8  -7   -0.40    5.30
   1   8   7   -3.70    5.20
   1   8   7    5.50    4.60
   1   8   7   -1.10    4.80
  -1  -8  -7    2.50    5.20
  -1  -8  -7    0.60    4.20
  -1  -8  -7   13.70    5.10
  -1   8  -8   20.00    6.80
   1   8   8   33.90    5.90
  -1  -8  -8   32.00    7.00
  -1  -8  -8   25.90    6.20
  -1  -8  -8   21.40    5.80
  -1   8  -9    3.20    6.80
   1   8   9   17.10    5.50
   1   8   9   14.10    5.80
  -1  -8  -9   15.00    5.20
  -1  -8  -9   12.00    5.70
  -1  -8  -9   18.30    6.30
   1   8  10   51.59    7.90
  -1   8 -10   50.89    8.70
  -1  -8 -10   57.79    7.90
  -1  -8 -10   47.60    7.70
  -1  -8 -10   48.40    8.00
   1   9 -10    4.20    6.80
  -1   9  10   10.20    5.60
   1  -9 -10   23.00    6.60
   1  -9 -10   14.50    6.10
   1  -9 -10    0.70    6.90
   1   9  -9   11.20    6.80
   1  -9  -9   23.90    6.70
   1  -9  -9   13.70    6.90
   1  -9  -9   18.50    5.70
  -1   9   8   28.80    6.30
   1   9  -8   19.30    6.70
   1  -9  -8   30.10    5.50
   1  -9  -8   23.10    6.70
   1  -9  -8   22.70    5.70
   1   9  -7   60.99    8.40
  -1   9   7   55.49    7.30
   1  -9  -7   65.39    7.10
   1  -9  -7   55.49    6.80
   1  -9  -7   55.39    7.30
  -1   9   6    6.10    7.00
   1   9  -6   15.70    5.10
   1  -9  -6    5.60    4.50
   1  -9  -6    8.50    5.20
   1  -9  -6    6.00    4.40
   1   9  -5   46.40    6.70
   1   9  -5   53.29    7.30
  -1   9   5   47.70    6.10
   1  -9  -5   41.40    6.00
  -1   9   4    0.70    4.30
   1   9  -4   -4.90    4.30
   1   9  -4    3.30    4.50
   1  -9  -4    7.50    4.00
  -1   9   3   17.40    4.50
   1   9  -3   18.00    5.00
   1   9  -3    9.70    4.10
   1  -9  -3    6.30    3.80
  -1   9   2    4.20    3.60
   1   9  -2   -1.50    3.40
   1  -9  -2   -2.60    3.60
  -1   9   1   -1.10    3.30
   1   9  -1   -0.80    3.60
   1  -9  -1    1.30    3.40
  -1   9   0    8.50    3.80
   1   9   0    8.10    3.90
  -1  -9   0    5.10    4.00
   1  -9   0    5.40    3.90
  -1   9  -1   20.30    4.50
   1   9   1   11.60    4.00
  -1  -9  -1   13.50    4.10
  -1   9  -2   10.80    4.10
   1   9   2    4.90    3.80
  -1  -9  -2    7.30    4.10
  -1  -9  -2    9.50    4.20
  -1   9  -3   98.79    8.70
   1   9   3  101.19    8.00
   1   9   3   93.09    7.70
  -1   9  -3  115.29    8.50
  -1  -9  -3   87.49    7.90
  -1  -9  -3  101.59    7.90
  -1  -9  -3   88.39    7.80
  -1   9  -4  286.27   17.40
   1   9   4  263.77   16.70
   1   9   4  266.97   16.70
  -1   9  -4  274.47   17.70
  -1  -9  -4  260.97   16.90
  -1  -9  -4  268.77   16.70
  -1  -9  -4  287.27   17.00
   1   9   5  493.75   30.60
   1   9   5  497.25   30.10
  -1   9  -5  557.94   31.00
   1   9   5  510.75   30.30
  -1   9  -5  488.95   30.60
  -1  -9  -5  488.85   30.00
  -1  -9  -5  572.04   30.40
   1   9   6   -1.50    5.10
  -1   9  -6   -0.20    4.90
   1   9   6    5.70    4.90
   1   9   6    3.80    4.90
  -1  -9  -6    0.10    5.00
  -1  -9  -6    1.40    4.30
  -1  -9  -6    0.20    5.20
   1   9   7   28.10    5.90
  -1   9  -7   14.70    6.60
   1   9   7   28.20    5.40
  -1  -9  -7   21.60    6.20
  -1  -9  -7   27.50    5.60
  -1  -9  -7   21.10    5.90
   1   9   8   50.59    7.60
  -1   9  -8   63.29    8.80
  -1  -9  -8   66.49    7.50
  -1  -9  -8   55.89    7.00
  -1  -9  -8   48.50    7.70
  -1   9  -9    4.00    6.50
   1   9   9    4.40    5.60
  -1  -9  -9   18.60    6.20
  -1  -9  -9    6.10    5.20
  -1  -9  -9    3.90    6.50
   1  10  -9    7.00    6.60
   1 -10  -9    0.50    6.60
   1 -10  -9    8.70    5.00
   1  10  -8   36.70    7.70
   1 -10  -8   38.20    6.60
   1 -10  -8   34.20    6.40
  -1  10   7   25.60    6.00
   1  10  -7   27.00    6.80
   1 -10  -7   36.60    8.70
   1 -10  -7   27.50    5.90
   1 -10  -7   29.00    6.00
   1  10  -6   18.10    6.00
   1 -10  -6   15.50    5.30
   1 -10  -6   13.30    4.70
   1  10  -5   33.00    6.80
   1 -10  -5   39.70    6.10
   1 -10  -5   23.70    5.10
   1 -10  -5   29.60    6.20
   1  10  -4    9.80    5.30
  -1  10   4    5.30    3.90
   1  10  -4    4.00    4.50
   1 -10  -4   -4.00    4.20
   1  10  -3    8.70    5.00
  -1  10   3   11.60    4.50
   1  10  -3   14.00    4.60
   1 -10  -3    7.80    4.60
   1  10  -2   50.59    6.30
  -1  10   2   60.59    6.20
   1 -10  -2   50.29    6.10
   1  10  -1  189.98   15.20
  -1  10   1  176.58   12.40
   1 -10  -1  184.38   12.40
  -1  10   0   -6.00    4.00
  -1 -10   0    4.10    4.50
   1 -10   0   -2.50    4.40
  -1  10  -1  129.29   10.00
  -1 -10  -1  142.69   10.20
  -1  10  -2  104.49    8.70
   1  10   2  114.69    8.70
  -1 -10  -2  102.69    8.60
  -1 -10  -2   96.39    8.40
  -1  10  -3   33.90    6.30
  -1  10  -3   25.10    5.70
   1  10   3   23.20    5.10
  -1 -10  -3   16.50    5.30
  -1  10  -4   18.20    5.40
   1  10   4   26.20    5.40
  -1  10  -4   25.90    6.40
  -1 -10  -4   24.90    5.90
  -1 -10  -4   16.80    5.20
  -1 -10  -4   13.90    5.60
   1  10   5   16.00    5.00
   1  10   5   18.60    5.50
  -1 -10  -5   21.00    5.50
  -1 -10  -5   21.00    5.30
  -1 -10  -5   11.60    5.90
  -1  10  -6   35.70    7.10
   1  10   6   34.00    6.10
  -1 -10  -6   32.60    6.20
  -1 -10  -6   37.30    6.30
  -1 -10  -6   41.50    7.20
   1  10   7    9.00    5.50
  -1  10  -7  -12.40    5.40
  -1 -10  -7    7.00    5.30
  -1 -10  -7   -2.00    6.10
  -1 -10  -7    6.20    5.30
   1  10   8   20.40    6.70
  -1  10  -8   17.70    7.00
  -1 -10  -8   10.40    6.40
  -1 -10  -8   11.60    5.40
  -1 -10  -8   16.70    8.70
  -1  10  -9   56.69    9.50
  -1 -10  -9   48.30    8.60
  -1 -10  -9   67.99    7.90
   1  11  -8   51.89    8.90
   1 -11  -8   64.69    7.90
   1  11  -7   48.60    8.30
   1 -11  -7   58.99    7.40
   1  11  -6    0.90    5.90
   1 -11  -6    4.40    5.10
   1  11  -5   93.49    9.70
   1 -11  -5  104.49    9.00
   1  11  -4    0.40    5.30
   1 -11  -4    1.70    4.50
   1  11  -3   77.99    8.70
   1 -11  -3   99.89    9.50
   1  11  -2    4.30    5.00
   1  11  -2    4.10    6.50
   1 -11  -2    4.10    4.10
   1  11  -1    2.70    4.80
  -1  11   1    6.10    4.70
   1 -11  -1    3.00    4.40
  -1  11   0   11.10    4.70
   1  11   0    5.90    4.40
   1 -11   0    5.50    4.70
  -1 -11   0    2.90    4.60
   1  11   1   42.40    6.40
  -1  11  -1   44.80    7.00
  -1 -11  -1   44.00    6.30
  -1  11  -2   -3.60    5.00
   1  11   2    1.20    4.50
  -1 -11  -2    2.10    4.10
  -1 -11  -3   80.29    8.20
  -1  11  -4  147.79   12.00
  -1 -11  -4  119.99   10.80
  -1 -11  -4  157.78   11.40
  -1  11  -5   10.80    6.50
  -1 -11  -5    9.80    5.10
  -1 -11  -5   16.80    7.80
  -1  11  -6   15.10    6.80
  -1 -11  -6   19.50    8.00
  -1 -11  -6   19.20    6.30
  -1 -11  -6   22.80    5.60
  -1  11  -7    3.30    6.00
  -1 -11  -7    3.70    7.20
  -1 -11  -7   -3.30    5.20
   1  11   8   12.60    6.00
  -1  11  -8    5.80    7.00
  -1 -11  -8    8.50    5.70
  -1 -11  -8   13.70    6.80
   1  12  -7    8.90    6.80
   1 -12  -7    9.70    5.40
   1  12  -6    2.00    6.30
   1 -12  -6   10.60    5.40
   1 -12  -6   11.80    6.50
   1 -12  -6   10.70    5.20
   1  12  -5  139.59   12.10
   1 -12  -5  145.59   11.30
   1  12  -4   55.49    8.20
   1 -12  -4   47.50    7.20
   1  12  -3   31.90    6.90
   1 -12  -3   33.20    6.10
   1  12  -2    1.00    5.40
   1 -12  -2    0.00    4.70
   1 -12  -1   85.89    8.50
   1 -12   0   35.70    6.60
  -1 -12  -1   54.89    7.40
  -1  12  -2    1.10    5.80
  -1 -12  -2    3.60    4.90
  -1  12  -3  303.77   19.00
  -1 -12  -3  271.07   18.30
  -1  12  -4   17.70    6.50
  -1 -12  -4   14.40    5.80
  -1  12  -5   11.80    6.40
  -1 -12  -5   12.80    5.50
  -1 -12  -5    9.70    6.40
  -1  12  -6    8.10    6.30
  -1 -12  -6   13.60    5.90
  -1 -12  -6    2.10    5.40
  -1 -12  -6    4.50    6.20
  -1  12  -7   -0.50    6.00
   1  12   7    8.70    5.80
  -1 -12  -7    2.30    6.20
  -1 -12  -7   -3.90    5.20
   1  13  -6   15.80    6.90
   1 -13  -6   17.10    6.00
   1  13  -5    1.70    5.70
   1 -13  -5    9.90    5.80
   1  13  -4   -1.20    6.00
   1 -13  -4    7.70    5.50
   1  13  -3    4.90    5.70
   1 -13  -3    6.20    5.30
   1  13  -2   72.99    8.60
   1 -13  -2   68.79    8.20
   1 -13  -1   27.30    6.80
  -1 -13  -1   -2.30    4.60
  -1  13  -2    7.20    6.10
  -1 -13  -2   10.50    5.20
  -1  13  -3    8.10    5.90
  -1 -13  -3    8.90    5.10
  -1  13  -4    8.40    6.40
  -1 -13  -4    4.80    5.30
  -1  13  -5   -4.70    5.50
  -1 -13  -5   -2.10    5.80
  -1 -13  -5    4.00    6.10
   1  14  -4    8.10    6.50
   1 -14  -4   13.10    6.00
   1  14  -3   67.49    8.90
   1 -14  -3   62.49    8.40
   1  14  -2   34.60    7.20
   1 -14  -1    6.30    5.80
  -1 -14  -1   11.10    6.10
  -1  14  -2   31.60    7.10
  -1 -14  -2   25.90    6.80
  -1  14  -3   10.50    6.40
  -1 -14  -3    1.80    5.40
   2   0 -13   -3.60    6.90
  -2   0  13    6.20    6.60
   2   0 -12   16.40    7.70
   2   0 -11  -10.10    4.40
   2   0 -11   -3.40    5.30
  -2   0  11   -0.60    4.80
   2   0 -11    1.90    6.50
  -2   0  11    5.20    5.60
   2   0 -10   14.10    6.20
   2   0 -10    5.10    4.90
  -2   0  10    6.30    8.60
  -2   0  10   -6.10    4.40
   2   0 -10    8.40    4.80
  -2   0  10   -0.60    5.00
   2   0  -9    4.80    4.50
   2   0  -9   -0.30    5.30
   2   0  -9    3.70    3.90
  -2   0   9    5.00    4.80
  -2   0   9    0.60    4.20
  -2   0   9   -0.50    4.60
   2   0  -8  518.45   30.80
   2   0  -8  536.85   31.20
   2   0  -8  537.45   30.80
  -2   0   8  551.04   30.80
  -2   0   8  500.65   31.00
  -2   0   8  561.04   30.90
  -2   0   7   -0.20    3.40
  -2   0   7    1.40    3.30
   2   0  -7    1.40    3.50
   2   0  -7    2.00    3.10
  -2   0   7   -2.40    3.30
   2   0  -7   -3.10    3.40
  -2   0   6  116.89    8.40
  -2   0   6  121.79    8.30
   2   0  -6  123.39    8.70
   2   0  -6  125.29    8.30
  -2   0   6  117.99    8.40
   2   0  -6  124.09    8.20
  -2   0   5    6.40    3.10
   2   0  -5    0.10    2.80
  -2   0   5   -5.50    3.20
   2   0  -5   -6.70    3.30
   2   0  -5    6.10    3.50
  -2   0   5   -1.70    3.30
  -2   0   4   39.30    4.10
   2   0  -4   34.80    3.90
   2   0  -4   35.50    4.30
  -2   0   4   37.70    4.10
   2   0  -4   37.80    4.00
  -2   0   3   -1.30    2.50
   2   0  -3    2.50    2.40
   2   0  -3    1.00    2.80
  -2   0   3    1.70    2.80
   2   0  -3    0.70    2.60
  -2   0   3    3.10    2.40
  -2   0   2 6533.55  342.17
  -2   0   2 6219.98  342.17
  -2   0   2 5845.12  342.17
   2   0  -2 6234.58  342.17
   2   0  -2 6194.68  342.17
   2   0  -1    1.00    2.20
  -2   0   1    2.30    2.00
   2   0   3   -1.80    2.40
  -2   0  -4  153.18    9.10
   2   0   4  134.09    8.70
   2   0   4  149.69    9.00
  -2   0  -4  129.59    8.70
  -2   0  -5   -0.50    3.30
   2   0   5    0.20    2.80
   2   0   5    0.10    3.00
   2   0   5   -1.10    2.90
  -2   0  -6  405.16   22.70
   2   0   6  379.16   22.50
   2   0   6  377.06   22.20
   2   0   7    0.10    3.40
   2   0   7    3.40    3.70
  -2   0  -7    4.10    4.40
   2   0   7    4.50    3.60
  -2   0  -8    4.10    5.00
   2   0   8    8.10    4.40
   2   0   8    4.30    4.20
   2   0   9    9.60    5.10
  -2   0  -9   10.60    5.90
   2   0   9    4.80    4.60
  -2   0 -10   87.29    9.50
   2   0  11   -1.90    5.80
  -2   0 -11    5.00    6.40
   2   0  11    3.20    5.10
  -2   0 -12   36.80    8.10
  -2   1  13   29.40    6.70
   2   1 -13    0.80    7.50
  -2  -1  13    7.30    6.30
   2  -1 -13   18.00    6.30
  -2  -1  13   24.20    8.20
   2  -1 -13    4.70    6.90
   2   1 -12   13.50    7.20
  -2   1  12    6.30    6.40
   2   1 -12    8.90    5.90
  -2   1  12    4.30    5.70
   2  -1 -12   -4.20    5.90
   2  -1 -12   10.00    5.60
  -2   1  11    2.60    5.30
  -2   1  11    4.60    6.30
   2   1 -11  -10.80    6.30
   2   1 -11    2.60    4.90
  -2  -1  11    4.20    5.00
   2  -1 -11    1.50    5.10
  -2  -1  11   10.40    5.90
   2  -1 -11   11.00    4.90
   2  -1 -11   -6.10    5.30
   2   1 -10    8.40    5.10
   2   1 -10   10.90    5.50
   2   1 -10   12.80    6.50
  -2   1  10    2.70    4.60
  -2   1  10    7.60    5.70
   2  -1 -10   10.90    5.40
   2  -1 -10    2.90    4.50
   2  -1 -10   13.10    5.80
  -2  -1  10    7.60    5.90
  -2  -1  10   16.40    5.50
   2   1  -9    1.60    4.00
  -2   1   9   -1.80    4.80
   2   1  -9   -9.10    5.20
  -2   1   9   -0.30    4.40
  -2   1   9   -1.20    4.00
   2   1  -9   -2.00    4.30
  -2  -1   9    5.30    4.70
  -2  -1   9   -1.10    4.10
  -2  -1   9   -1.30    4.00
   2  -1  -9    1.50    5.00
   2  -1  -9   -5.30    4.20
   2  -1  -9    2.20    4.10
  -2   1   8   19.20    4.40
   2   1  -8   13.20    4.90
   2   1  -8    8.60    4.00
  -2   1   8   16.40    4.00
   2   1  -8    6.00    4.50
  -2   1   8   10.00    4.10
  -2  -1   8    6.80    4.40
  -2  -1   8    7.40    4.30
   2  -1  -8   16.30    4.90
   2  -1  -8    4.40    4.10
  -2  -1   8   20.90    4.70
   2   1  -7    2.60    3.20
   2   1  -7    4.00    3.60
  -2   1   7    7.70    3.50
  -2   1   7   -0.20    3.30
   2   1  -7   10.40    3.90
  -2   1   7    6.40    3.60
  -2  -1   7    3.90    3.80
   2  -1  -7    4.20    3.50
  -2  -1   7    1.30    3.40
   2  -1  -7    2.40    3.70
  -2  -1   7    4.90    3.70
   2  -1  -7    2.10    3.90
   2   1  -6   38.10    5.00
  -2   1   6   45.00    5.00
  -2   1   6   36.80    4.50
   2   1  -6   44.60    5.20
  -2   1   6   41.60    4.80
   2   1  -6   31.40    4.70
  -2  -1   6   37.20    5.10
   2  -1  -6   38.30    4.60
  -2  -1   6   34.10    4.70
  -2  -1   6   42.40    4.80
   2  -1  -6   38.40    5.10
   2  -1  -6   38.50    4.30
  -2   1   5  690.43   39.70
   2   1  -5  714.53   40.00
   2   1  -5  698.23   39.80
   2   1  -5  714.43   39.80
  -2   1   5  743.63   39.90
  -2   1   5  697.73   39.70
   2  -1  -5  696.23   39.80
  -2  -1   5  739.03   39.90
   2  -1  -5  688.23   39.70
   2  -1  -5  692.43   39.70
  -2  -1   5  698.63   39.80
   2   1  -4   19.30    3.40
  -2   1   4   22.50    3.30
  -2   1   4   23.90    3.60
   2   1  -4   28.20    4.00
   2   1  -4   16.70    3.50
  -2   1   4   23.50    3.60
   2  -1  -4   26.10    3.50
  -2  -1   4   17.00    3.40
   2  -1  -4   23.60    3.50
  -2  -1   4   24.50    3.60
  -2  -1   4   12.80    3.30
   2  -1  -4   24.20    3.20
  -2   1   3 2247.78  135.39
   2   1  -3 2580.94  135.49
   2   1  -3 2485.25  135.49
   2   1  -3 2428.86  135.49
  -2   1   3 2435.16  135.39
  -2   1   3 2376.96  135.39
  -2  -1   3 2539.65  135.49
  -2  -1   3 2562.44  135.49
   2  -1  -3 2404.36  135.39
  -2  -1   3 2629.84  135.59
   2  -1  -3 2346.87  135.39
   2  -1  -3 2365.06  135.39
  -2   1   2  996.10   60.49
  -2   1   2 1059.79   60.49
   2   1  -2 1134.49   60.59
   2   1  -2 1219.58   60.59
   2   1  -2 1117.19   60.59
  -2  -1   2 1186.28   60.59
   2  -1  -2  992.60   60.49
   2  -1  -2 1047.80   60.49
  -2  -1   2 1125.99   60.59
  -2  -1   2 1140.49   60.59
   2  -1  -2  991.40   60.49
   2   1  -1   85.69    5.90
   2   1  -1   83.39    5.80
  -2  -1   1   92.29    5.80
  -2  -1   1   84.09    5.80
   2   1   0  462.35   25.00
   2   1   0  446.36   24.90
  -2  -1   0  410.06   24.90
  -2  -1   0  458.75   24.90
   2   1   1 1735.53   94.39
   2   1   1 1689.13   94.39
  -2  -1  -1 1661.03   94.39
  -2  -1  -1 1746.03   94.49
   2   1   2   18.60    2.90
   2   1   2   16.80    2.80
  -2  -1  -2   21.20    2.90
  -2  -1  -2   17.40    2.90
   2   1   3   29.90    3.40
  -2   1  -3   29.00    3.80
   2   1   3   30.60    3.60
  -2  -1  -3   31.00    3.70
  -2  -1  -3   32.30    3.40
  -2  -1  -3   24.90    3.40
   2   1   4    4.50    2.90
   2   1   4    2.00    2.80
   2   1   4    3.80    2.90
  -2   1  -4    1.50    3.30
  -2  -1  -4    4.80    2.70
   2  -1   4    1.20    2.80
  -2  -1  -4    2.90    2.90
  -2  -1  -4    1.70    2.80
  -2   1  -5  152.38    9.70
   2   1   5  135.09    9.20
   2   1   5  123.19    9.60
   2   1   5  152.58    9.40
  -2  -1  -5  147.79    9.30
  -2  -1  -5  159.18    9.70
  -2  -1  -5  140.39    9.30
   2  -1   5  157.68    9.90
   2   1   6  126.99    8.90
   2   1   6  132.99    8.60
   2   1   6  123.09    8.70
  -2   1  -6  134.19    9.30
  -2  -1  -6  130.29    8.70
  -2  -1  -6  144.19    9.30
  -2  -1  -6  131.29    8.70
   2  -1   6  120.69    8.90
  -2   1  -7   55.39    6.20
   2   1   7   44.90    5.30
   2   1   7   38.50    5.40
   2   1   7   49.90    5.10
  -2  -1  -7   42.80    5.20
   2  -1   7   42.30    5.50
  -2  -1  -7   39.90    5.80
   2   1   8   -0.40    4.50
  -2   1  -8    1.40    5.10
   2  -1   8    5.00    4.20
  -2  -1  -8    7.50    4.90
  -2  -1  -8    7.10    4.20
   2   1   9  191.38   14.10
  -2   1  -9  244.38   14.90
   2   1   9  206.98   13.80
   2   1   9  199.98   13.90
   2  -1   9  220.28   14.20
  -2  -1  -9  207.88   14.50
   2   1  10    7.10    5.60
  -2   1 -10   13.60    6.90
   2   1  10   14.40    5.80
  -2  -1 -10    1.80    5.70
  -2   1 -11    1.70    6.70
  -2  -1 -11   -7.90    5.50
   2   1  12    6.10    6.20
  -2   1 -12   13.50    7.80
  -2  -1 -12    2.20    7.10
  -2   2  13    6.70    5.70
  -2   2  13   13.30    6.60
   2   2 -13   -4.60    7.80
   2  -2 -13   18.20    5.70
   2  -2 -13    7.30    6.60
  -2   2  12   18.70    5.80
  -2   2  12    2.60    6.40
   2   2 -12   11.90    7.30
   2  -2 -12    7.30    6.40
   2  -2 -12   12.10    7.30
  -2  -2  12   31.90    7.50
   2   2 -11   -0.30    6.30
  -2   2  11    4.30    5.50
  -2   2  11    2.60    5.40
  -2  -2  11   12.40    6.00
   2  -2 -11   -1.00    6.00
   2  -2 -11    5.00    5.50
   2  -2 -11    4.90    4.60
   2   2 -10   32.40    7.20
   2   2 -10   36.10    5.70
  -2   2  10   15.80    6.10
  -2   2  10   39.30    6.10
  -2  -2  10   29.20    6.70
   2  -2 -10   33.20    5.80
   2  -2 -10   32.30    6.00
   2  -2 -10   39.70    6.70
  -2  -2  10   31.50    6.40
   2   2  -9   71.09    8.40
  -2   2   9   75.79    6.90
  -2   2   9   79.69    7.40
   2   2  -9   73.79    7.30
   2  -2  -9   85.19    7.90
   2  -2  -9   70.99    7.00
   2  -2  -9   83.79    7.30
  -2  -2   9   67.99    7.50
  -2  -2   9   77.59    7.30
  -2  -2   9   61.99    7.30
   2   2  -8   24.60    4.40
  -2   2   8   25.70    5.00
   2   2  -8   29.00    5.50
  -2   2   8   31.60    5.20
   2   2  -8   24.40    4.90
   2  -2  -8   18.10    4.90
  -2  -2   8   25.00    5.30
  -2  -2   8   28.30    5.20
   2  -2  -8   27.10    4.80
  -2  -2   8   28.80    5.00
   2   2  -7   42.80    5.00
  -2   2   7   40.60    4.80
  -2   2   7   44.30    5.20
  -2   2   7   40.20    5.10
   2   2  -7   41.00    5.10
   2   2  -7   41.70    5.80
   2  -2  -7   44.40    5.40
   2  -2  -7   42.80    5.30
  -2  -2   7   36.80    4.90
  -2  -2   7   42.70    5.40
  -2  -2   7   48.80    5.60
   2   2  -6    5.60    3.50
  -2   2   6   13.30    3.60
   2   2  -6   13.30    4.20
  -2   2   6   12.90    3.50
  -2   2   6    5.00    3.10
   2   2  -6    8.80    3.80
   2  -2  -6   10.10    3.50
   2  -2  -6   13.90    3.50
  -2  -2   6    8.60    3.40
  -2  -2   6   10.30    3.60
   2   2  -5   18.60    4.10
   2   2  -5   11.20    3.70
  -2   2   5   18.60    3.60
   2   2  -5   12.40    3.40
  -2   2   5   19.80    4.20
  -2   2   5   14.60    3.30
  -2  -2   5   13.60    5.70
   2  -2  -5   17.80    3.60
  -2  -2   5   12.40    3.40
   2  -2  -5   14.90    3.50
  -2  -2   5   11.50    3.50
  -2   2   4  492.55   28.70
   2   2  -4  524.75   28.80
   2   2  -4  480.75   28.70
   2   2  -4  531.35   29.00
  -2   2   4  492.75   28.60
  -2   2   4  507.55   28.70
  -2  -2   4  527.95   28.80
   2  -2  -4  475.05   28.60
   2  -2  -4  505.75   28.80
  -2  -2   4  520.95   28.90
  -2  -2   4  525.95   28.80
  -2   2   3   71.79    5.20
   2   2  -3   79.29    5.70
  -2   2   3   70.29    5.10
  -2   2   3   68.09    5.20
   2   2  -3   64.29    5.50
   2   2  -3   70.39    5.40
   2  -2  -3   63.09    5.10
  -2  -2   3   66.79    5.30
  -2  -2   3   77.19    5.60
  -2  -2   3   65.09    5.50
   2  -2  -3   63.49    5.10
   2   2  -2 1623.94   87.29
   2   2  -2 1565.24   87.19
   2   2  -2 1656.03   87.29
  -2   2   2 1443.96   87.09
  -2  -2   2 1620.34   87.29
  -2  -2   2 1619.74   87.29
   2  -2  -2 1428.06   87.09
  -2  -2   2 1639.84   87.29
  -2   2   1   53.89    4.20
   2   2  -1   66.69    4.90
   2   2  -1   61.19    4.80
  -2  -2   1   65.79    5.00
  -2  -2   1   66.89    4.80
   2  -2  -1   52.99    4.20
   2   2   0 5237.08  297.07
   2   2   0 5673.83  297.17
   2  -2   0 5158.48  297.07
  -2  -2   0 5548.54  297.17
  -2  -2   0 5317.27  297.07
  -2   2  -1 9999.00  539.75
   2   2   1 9918.11  539.75
   2   2   1 9456.25  539.75
  -2   2  -2  545.95   30.80
   2   2   2  547.15   30.80
   2   2   2  557.34   30.80
  -2  -2  -2  560.94   30.80
  -2  -2  -2  528.75   30.70
   2   2   3   17.00    3.30
   2   2   3   18.00    3.30
  -2   2  -3   17.20    3.20
  -2  -2  -3   10.90    3.30
  -2  -2  -3   18.70    3.50
   2  -2   3   23.70    3.60
   2   2   4  441.16   24.80
  -2   2  -4  415.06   25.00
   2   2   4  427.96   24.80
   2   2   4  444.46   24.80
   2  -2   4  452.55   25.10
  -2  -2  -4  433.86   24.80
  -2  -2  -4  430.16   24.90
  -2  -2  -4  442.06   24.90
   2   2   5  186.78   11.20
  -2   2  -5  170.68   11.70
   2   2   5  175.08   11.20
  -2  -2  -5  173.78   11.70
  -2  -2  -5  197.18   11.40
   2  -2   5  189.68   11.70
  -2  -2  -5  183.68   11.50
   2   2   6   39.10    4.90
   2   2   6   39.30    4.70
   2   2   6   37.90    5.20
  -2   2  -6   49.10    5.60
   2  -2   6   37.70    4.80
  -2  -2  -6   47.00    5.00
  -2  -2  -6   37.00    5.20
  -2  -2  -6   37.50    5.00
  -2   2  -7  152.88   11.10
   2   2   7  162.58   10.60
   2   2   7  158.48   10.30
   2   2   7  143.99   10.40
   2  -2   7  153.08   10.60
  -2  -2  -7  171.18   10.90
  -2  -2  -7  152.48   10.40
  -2  -2  -7  155.28   10.50
  -2   2  -8   33.00    6.30
   2   2   8   32.30    5.60
   2   2   8   41.40    5.80
   2   2   8   37.00    5.80
  -2  -2  -8   38.60    5.60
  -2  -2  -8   50.19    6.70
   2  -2   8   39.30    5.60
   2   2   9  139.59   10.00
   2   2   9  118.79   10.40
   2   2   9  129.79   10.40
  -2   2  -9  133.29   11.10
   2  -2   9  134.79   10.10
  -2  -2  -9  155.28   11.20
   2   2  10   34.50    6.30
   2   2  10   29.10    6.20
  -2  -2 -10   25.40    6.10
  -2  -2 -10   32.20    7.90
   2   2  11    0.40    5.30
  -2   2 -11  -10.30    6.80
   2   2  11   10.60    6.30
  -2  -2 -11    1.60    5.70
   2   2  12   12.30    7.90
  -2   2 -12   -7.60    7.60
  -2  -2 -12   12.20    6.90
  -2   3  12   29.30    6.80
  -2   3  12   18.30    6.10
   2   3 -12   10.50    7.60
   2  -3 -12   17.30    6.30
   2  -3 -12   31.40    6.80
  -2   3  11   27.00    5.90
   2   3 -11   17.20    6.30
  -2   3  11   23.30    6.40
   2   3 -11   16.60    7.10
   2  -3 -11   30.70    6.30
  -2  -3  11   13.70    9.80
   2  -3 -11   18.20    6.10
  -2  -3  11   15.40    6.10
   2   3 -10   26.80   11.00
  -2   3  10   19.20    5.80
  -2   3  10   24.60    5.60
   2  -3 -10   23.80    5.70
  -2  -3  10    6.80    5.40
   2  -3 -10   13.80    7.00
   2   3  -9   12.50    5.50
  -2   3   9   18.10    5.20
  -2   3   9   15.80    5.30
  -2   3   9   10.00    4.50
  -2  -3   9   10.20    5.30
   2  -3  -9   19.30    9.10
  -2  -3   9   11.30    4.50
   2  -3  -9    9.50    5.00
  -2   3   8    0.10    4.20
  -2   3   8    0.10    3.80
  -2   3   8   -2.30    3.60
   2   3  -8    7.70    5.30
   2  -3  -8   -6.90    4.00
  -2  -3   8    0.80    3.50
  -2  -3   8    3.20    4.20
   2  -3  -8    3.80    4.10
  -2  -3   8    5.10    4.30
  -2   3   7   -0.60    5.10
  -2   3   7    0.20    3.40
  -2   3   7   -1.50    3.20
   2   3  -7   -2.80    3.80
  -2  -3   7    1.40    3.50
   2  -3  -7   -0.90    3.40
   2  -3  -7    5.60    3.80
  -2  -3   7   -3.50    3.10
  -2   3   6   -2.20    2.80
   2   3  -6    2.70    3.30
  -2   3   6    1.50    3.20
  -2   3   6    4.20    3.80
   2   3  -6    2.30    3.60
   2  -3  -6   -1.80    3.00
   2  -3  -6   -3.10    3.20
  -2  -3   6   -3.10    3.20
  -2  -3   6   -4.10    2.90
   2  -3  -6   -1.80    3.20
  -2  -3   6    4.80    3.30
  -2   3   5   34.60    4.50
  -2   3   5   36.70    4.00
  -2   3   5   43.30    4.70
   2   3  -5   35.70    5.50
   2   3  -5   25.10    4.40
  -2  -3   5   31.30    4.60
   2  -3  -5   37.40    4.40
  -2  -3   5   29.80    4.30
   2  -3  -5   36.00    4.20
  -2  -3   5   24.90    3.90
   2  -3  -5   26.00    4.10
   2   3  -4   10.90    3.40
  -2   3   4    8.90    3.00
  -2   3   4    8.70    3.30
   2   3  -4   10.70    3.70
  -2   3   4   -0.30    2.70
   2   3  -4    2.30    3.40
   2  -3  -4    4.70    2.80
  -2  -3   4    3.20    3.30
   2  -3  -4    4.30    2.90
  -2  -3   4    9.60    3.10
   2  -3  -4    5.00    2.90
   2   3  -3   24.60    3.70
  -2   3   3   19.40    2.90
  -2   3   3   20.10    3.10
   2   3  -3   18.00    3.60
   2   3  -3   13.00    3.70
  -2  -3   3   21.20    3.70
   2  -3  -3   19.30    3.00
   2  -3  -3   18.60    3.10
   2  -3  -3   20.80    2.90
  -2  -3   3   13.90    3.20
  -2  -3   3   18.30    3.60
  -2   3   2  968.30   56.59
   2   3  -2 1043.00   56.59
   2   3  -2 1038.80   56.69
  -2  -3   2 1015.70   56.59
   2  -3  -2  958.70   56.59
  -2  -3   2 1078.19   56.69
  -2   3   1   15.00    2.70
   2   3  -1   21.10    3.70
   2   3  -1   18.80    3.60
  -2  -3   1   16.00    3.40
   2  -3  -1   18.70    2.70
  -2  -3   1   17.50    3.50
   2   3   0 2568.34  139.89
  -2   3   0 2433.06  139.79
   2   3   0 2497.55  139.89
   2  -3   0 2552.34  139.89
  -2  -3   0 2561.64  139.89
  -2  -3   0 2567.84  139.89
   2   3   1 4485.85  243.18
   2   3   1 4525.15  243.08
  -2   3  -1 4273.47  243.08
  -2  -3  -1 4388.46  243.18
  -2  -3  -1 4350.26  243.08
   2   3   2  243.18   14.10
   2   3   2  245.38   14.20
  -2   3  -2  235.48   14.20
  -2  -3  -2  235.78   14.10
  -2  -3  -2  242.58   14.10
   2   3   3 1479.65   78.29
   2   3   3 1279.67   78.09
  -2   3  -3 1473.45   78.39
   2   3   3 1453.45   78.19
  -2  -3  -3 1318.87   78.19
   2  -3   3 1429.26   78.39
  -2  -3  -3 1462.05   78.29
  -2  -3  -3 1370.06   78.19
  -2   3  -4  374.36   21.60
   2   3   4  352.56   21.30
   2   3   4  384.96   21.40
   2   3   4  359.96   21.30
  -2  -3  -4  382.16   21.40
  -2  -3  -4  354.86   21.30
   2  -3   4  378.46   21.60
  -2  -3  -4  381.56   21.40
  -2   3  -5   42.50    5.30
   2   3   5   42.50    4.50
   2   3   5   40.30    4.60
   2   3   5   41.70    4.60
   2  -3   5   38.10    5.10
  -2  -3  -5   50.89    7.10
  -2  -3  -5   43.20    4.60
  -2   3  -6   19.70    4.60
   2   3   6   17.70    3.90
   2   3   6   24.50    4.20
   2   3   6   19.60    4.10
  -2  -3  -6   22.20    4.00
  -2  -3  -6   17.80    4.20
   2  -3   6   24.30    4.80
  -2  -3  -6   21.10    4.10
   2   3   7  139.19   10.00
   2   3   7  163.08    9.90
   2   3   7  140.49    9.90
  -2   3  -7  146.39   10.50
   2  -3   7  132.59   10.20
  -2  -3  -7  138.79    9.80
  -2  -3  -7  142.29   10.00
  -2  -3  -7  147.09   10.20
  -2   3  -8  332.17   22.00
   2   3   8  379.06   21.70
   2   3   8  350.56   21.50
   2   3   8  356.86   21.30
  -2  -3  -8  374.06   21.80
   2  -3   8  356.16   21.80
  -2  -3  -8  360.06   21.40
  -2  -3  -8  354.86   21.50
   2   3   9  -11.10    4.70
   2   3   9    4.90    4.80
  -2   3  -9   -0.40    5.30
   2   3   9   16.30    5.30
  -2  -3  -9   -0.90    5.00
  -2  -3  -9    5.40    4.80
  -2  -3  -9    0.50    4.20
   2  -3   9    1.00    4.40
   2   3  10    2.80    5.40
   2   3  10   16.10    5.50
  -2   3 -10    2.90    6.20
  -2  -3 -10    6.10    5.40
   2   3  11   20.40    6.10
  -2   3 -11   16.30    7.40
  -2  -3 -11   22.60    6.70
  -2   4  12   38.10    7.00
   2   4 -12   15.90    7.90
  -2   4  12   37.60    7.40
   2  -4 -12   40.50    7.30
   2  -4 -12   41.40    9.40
   2  -4 -12   31.40    6.70
  -2   4  11   32.90    6.50
  -2   4  11   21.40    5.90
   2   4 -11    7.10    6.90
   2  -4 -11   16.50    5.70
   2  -4 -11   10.20    5.50
  -2  -4  11   16.00    6.30
  -2   4  10   49.40    6.30
   2   4 -10   36.80    7.40
  -2   4  10   51.89    7.00
   2  -4 -10   47.50    6.90
  -2  -4  10   45.80    7.40
   2  -4 -10   40.10    6.90
   2   4  -9  179.78   13.90
  -2   4   9  181.28   13.00
  -2   4   9  215.38   13.00
  -2   4   9  198.18   13.30
  -2  -4   9  178.68   13.00
   2  -4  -9  214.18   12.90
   2  -4  -9  209.68   13.50
  -2  -4   9  165.58   13.20
  -2   4   8   52.69    6.70
  -2   4   8   50.39    6.00
   2   4  -8   34.00    6.40
  -2   4   8   48.60    7.10
   2  -4  -8   44.00    5.90
  -2  -4   8   44.40    7.70
   2  -4  -8   45.10    6.00
   2   4  -7  108.89    8.70
  -2   4   7  131.19    8.60
   2   4  -7  125.89    9.60
  -2   4   7  133.19    9.00
  -2   4   7  121.99    8.80
   2  -4  -7  119.39   10.30
  -2  -4   7  114.99    9.20
   2  -4  -7  129.29    8.70
  -2  -4   7  111.39    8.60
   2  -4  -7  138.49    9.20
  -2   4   6    4.80    3.50
  -2   4   6   -2.30    3.20
   2   4  -6    7.00    4.00
  -2   4   6    4.70    3.50
  -2  -4   6    2.10    3.10
  -2  -4   6   -1.40    3.40
   2  -4  -6    0.70    3.40
   2  -4  -6   -3.50    3.20
   2  -4  -6   -0.20    3.00
  -2   4   5  199.18   11.80
   2   4  -5  200.98   12.60
  -2   4   5  205.58   12.20
   2   4  -5  172.98   12.00
   2  -4  -5  192.68   11.80
  -2  -4   5  196.08   12.20
   2  -4  -5  186.58   11.90
  -2  -4   5  190.78   12.00
  -2  -4   5  186.18   12.40
   2  -4  -5  209.88   12.10
   2   4  -4    3.40    3.60
  -2   4   4    2.50    2.70
   2   4  -4    7.20    5.20
  -2   4   4    7.50    3.20
  -2   4   4    8.30    3.10
   2  -4  -4    6.30    3.10
  -2  -4   4    6.30    3.80
   2  -4  -4    7.20    3.00
   2  -4  -4    2.50    2.90
   2   4  -3 1066.59   59.69
   2   4  -3 1070.39   59.49
  -2   4   3 1080.19   59.49
   2  -4  -3 1062.99   59.29
   2  -4  -3 1107.49   59.59
  -2  -4   3 1059.69   59.49
  -2  -4   3 1016.80   59.59
   2   4  -2    1.90    3.10
   2   4  -2    5.90    3.30
   2   4  -2    7.50    3.20
  -2   4   2    3.50    2.60
  -2  -4   2    4.40    3.10
  -2  -4   2    4.10    3.20
   2  -4  -2    2.80    2.40
  -2   4   1  354.96   20.60
   2   4  -1  326.47   20.60
   2   4  -1  356.96   20.60
   2   4  -1  363.76   20.60
   2  -4  -1  365.26   20.60
  -2  -4   1  364.36   20.60
  -2  -4   1  387.06   20.70
   2   4   0  505.55   28.70
  -2   4   0  513.45   28.70
   2   4   0  447.36   28.60
   2   4   0  520.75   28.70
  -2  -4   0  517.55   28.70
  -2  -4   0  502.45   28.70
   2  -4   0  541.25   28.70
  -2  -4   0  512.25   28.70
   2   4   1  453.25   25.50
   2   4   1  419.16   25.40
   2   4   1  463.75   25.50
  -2   4  -1  464.55   25.50
  -2  -4  -1  465.45   25.50
  -2  -4  -1  472.65   25.50
  -2  -4  -1  402.36   25.30
  -2   4  -2   14.50    3.20
   2   4   2    9.00    3.30
  -2   4  -2    9.60    3.30
   2   4   2   12.40    3.20
  -2  -4  -2   12.00    3.40
  -2  -4  -2   10.00    3.30
   2   4   3  385.86   24.60
   2   4   3  446.46   24.70
  -2   4  -3  433.86   24.90
   2   4   3  452.35   24.70
  -2  -4  -3  420.76   24.70
  -2  -4  -3  442.56   24.80
  -2  -4  -3  441.46   24.70
   2   4   4   16.70    3.60
   2   4   4   26.50    4.30
  -2  -4  -4   25.90    4.20
  -2  -4  -4   22.30    4.20
   2  -4   4   31.70    4.50
  -2  -4  -4   14.00    3.30
   2   4   5   33.70    4.50
  -2   4  -5   32.40    4.90
   2   4   5   22.50    4.00
   2   4   5   33.40    4.40
  -2  -4  -5   24.80    3.90
  -2  -4  -5   33.50    4.60
  -2  -4  -5   30.70    4.50
   2   4   6   50.79    6.80
   2   4   6   39.10    5.20
   2   4   6   37.00    5.10
  -2   4  -6   46.30    6.00
  -2  -4  -6   36.80    5.00
  -2  -4  -6   35.20    5.10
  -2  -4  -6   42.30    5.30
   2  -4   6   42.60    5.10
  -2   4  -7    9.40    4.90
   2   4   7    6.20    4.00
   2   4   7    4.00    4.30
   2   4   7    1.90    4.20
  -2  -4  -7    0.30    4.20
   2  -4   7    3.10    4.00
  -2  -4  -7    6.50    4.10
  -2  -4  -7    2.40    4.40
   2   4   8   33.30    5.90
  -2   4  -8   41.10    6.90
   2   4   8   30.90    7.00
   2   4   8   43.30    5.80
  -2  -4  -8   40.30    5.70
   2  -4   8   30.70    6.10
  -2  -4  -8   33.40    5.90
  -2  -4  -8   24.90    5.60
  -2   4  -9   15.90    6.00
   2   4   9   21.90    6.20
   2   4   9   25.30    5.40
  -2  -4  -9   31.90    6.20
  -2  -4  -9   25.30    5.70
   2  -4   9   27.40    6.00
   2   4  10   24.20    5.90
   2   4  10   17.80    5.60
  -2   4 -10   17.40    6.60
  -2  -4 -10   14.80    5.80
  -2  -4 -10   17.20    5.40
   2   4  11    4.00    6.10
   2   4  11   14.30    6.60
  -2   4 -11    3.60    6.80
  -2  -4 -11    9.30    5.80
  -2   5  12   12.60    6.30
   2   5 -12   -4.10    6.70
  -2   5  12   19.60    6.40
   2  -5 -12   21.60    6.40
   2  -5 -12   11.10    6.40
   2   5 -11   -0.30    6.20
  -2   5  11   16.70    7.10
  -2   5  11   14.00    5.80
   2  -5 -11    7.80    6.10
   2  -5 -11    1.80    5.70
  -2   5  10   39.80    6.60
  -2   5  10   29.50    6.20
   2   5 -10   27.00    7.20
   2  -5 -10   32.60    6.20
   2  -5 -10   28.20    6.50
   2   5  -9   35.20    6.90
  -2   5   9   53.19    7.00
   2  -5  -9   45.30    6.40
   2  -5  -9   37.90    6.60
   2  -5  -9   56.69    7.00
  -2   5   8   96.79    8.30
  -2   5   8  104.59    7.80
   2   5  -8   90.89    9.00
  -2   5   8   96.89    8.40
   2  -5  -8   95.79    8.40
   2  -5  -8   83.69    7.90
  -2  -5   8   84.09    8.40
   2  -5  -8   89.29    7.90
  -2   5   7   33.10    5.20
  -2   5   7   35.50    5.10
  -2   5   7   36.80    5.40
   2   5  -7   34.20    6.00
   2  -5  -7   30.80    5.10
   2  -5  -7   37.30    5.20
   2  -5  -7   28.80    4.90
  -2  -5   7   29.70    5.30
   2   5  -6   32.40    5.40
  -2   5   6   21.80    4.50
  -2   5   6   28.90    4.50
  -2   5   6   31.40    4.80
   2  -5  -6   32.20    4.90
   2  -5  -6   21.40    4.00
   2  -5  -6   29.70    4.60
  -2  -5   6   29.50    5.00
  -2   5   5   55.19    5.30
   2   5  -5   54.89    5.80
  -2   5   5   55.39    4.90
  -2   5   5   50.29    4.90
   2  -5  -5   55.69    4.90
  -2  -5   5   43.90    5.50
   2  -5  -5   48.60    5.00
   2  -5  -5   55.49    4.90
  -2  -5   5   48.90    5.30
   2   5  -4   35.40    4.70
  -2   5   4   28.80    4.20
  -2   5   4   43.90    4.40
  -2   5   4   35.30    4.00
   2  -5  -4   29.60    3.80
  -2  -5   4   42.10    5.20
   2  -5  -4   34.70    4.40
   2  -5  -4   37.00    7.60
  -2   5   3  933.01   50.99
   2   5  -3  882.31   51.09
   2  -5  -3  908.71   51.39
   2   5  -2    2.10    3.30
  -2   5   2    7.70    3.00
   2   5  -2    4.70    3.10
   2   5  -2   10.80    3.40
  -2  -5   2   -1.60    3.20
   2  -5  -2    8.30    2.90
  -2   5   1  502.65   28.90
   2   5  -1  494.05   28.90
   2   5  -1  522.15   28.80
  -2  -5   1  508.95   28.80
   2  -5  -1  529.65   28.90
  -2  -5   1  490.65   28.80
  -2   5   0  260.67   15.20
   2   5   0  239.28   15.10
   2   5   0  261.07   15.20
   2  -5   0  275.97   15.30
  -2  -5   0  247.28   15.20
  -2  -5   0  253.87   15.20
  -2  -5   0  257.37   15.20
   2   5   1  435.86   23.90
   2   5   1  413.06   23.80
  -2   5  -1  443.36   23.90
   2   5   1  407.36   23.80
  -2  -5  -1  412.96   23.90
  -2  -5  -1  383.86   23.70
  -2  -5  -1  418.86   23.80
   2   5   2   92.49    7.40
   2   5   2  108.79    7.50
  -2   5  -2  110.89    7.70
  -2   5  -2  107.59    7.80
   2   5   2  124.19    7.60
  -2  -5  -2  115.89    7.60
  -2  -5  -2  100.49    7.30
  -2  -5  -2  116.49    7.50
   2   5   3   68.19    5.60
   2   5   3   69.19    5.60
  -2   5  -3   70.49    5.80
  -2  -5  -3   65.39    5.30
  -2  -5  -3   59.69    5.70
  -2  -5  -3   63.09    5.70
   2   5   4   72.49    5.80
   2   5   4   68.49    5.80
   2   5   4   66.19    5.80
  -2   5  -4   76.29    6.40
  -2  -5  -4   73.99    5.80
  -2  -5  -4   66.79    5.80
  -2  -5  -4   56.69    5.90
   2   5   5   39.10    5.10
   2   5   5   27.50    4.40
   2   5   5   32.00    4.70
  -2   5  -5   39.70    5.50
  -2  -5  -5   27.80    4.50
  -2  -5  -5   40.50    5.10
  -2  -5  -5   40.00    4.80
  -2   5  -6   72.79    7.00
   2   5   6   69.49    6.60
   2   5   6   64.49    7.10
   2   5   6   61.19    6.70
   2  -5   6   70.49    6.80
  -2  -5  -6   81.49    6.80
  -2  -5  -6   67.19    6.20
  -2  -5  -6   71.99    6.60
   2   5   7   -5.50    4.40
   2   5   7   -3.60    4.10
  -2   5  -7   -0.20    4.90
   2   5   7   -0.80    4.10
   2  -5   7   -0.70    4.30
  -2  -5  -7    3.20    4.70
  -2  -5  -7   -0.90    4.30
  -2  -5  -7   -5.50    3.40
   2   5   8   -4.00    4.30
   2   5   8    1.50    4.50
   2   5   8    2.90    5.00
  -2   5  -8   11.70    5.50
  -2  -5  -8    0.50    5.10
  -2  -5  -8    6.30    4.40
   2  -5   8    4.80    4.70
  -2  -5  -8    4.70    4.40
  -2   5  -9    3.80    8.80
   2   5   9    6.30    5.30
   2   5   9   -1.40    5.00
  -2  -5  -9   10.60    6.30
  -2  -5  -9   -0.60    7.50
  -2  -5  -9   11.30    4.80
   2   5  10   -1.10    5.10
  -2   5 -10    8.80    6.00
   2   5  10    6.80    5.90
  -2  -5 -10    6.10    6.00
  -2  -5 -10    0.00    4.80
   2   5  11   15.40    6.20
  -2   5 -11    1.00    6.60
  -2  -5 -11    8.50    5.20
  -2  -5 -11   12.20    6.10
  -2   6  12    0.10    6.50
   2   6 -12    2.30    6.70
   2  -6 -12   -2.10    5.20
   2  -6 -12    7.90    5.90
  -2   6  11   39.30    6.70
   2   6 -11   25.90    8.30
   2  -6 -11   30.80    6.50
   2  -6 -11   33.20    6.80
  -2   6  10    2.40    5.40
  -2   6  10    9.20    7.60
   2   6 -10   -9.10    5.50
   2  -6 -10    5.20    5.50
   2  -6 -10    4.30    4.50
   2  -6 -10    0.90    5.30
  -2   6   9   12.70    5.50
   2   6  -9  -12.10    6.50
  -2   6   9    7.70    5.20
   2  -6  -9    1.90    5.00
   2  -6  -9   -1.60    4.80
  -2   6   8   71.69    7.10
   2   6  -8   60.89    8.30
  -2   6   8   50.79    7.20
  -2   6   8   63.99    6.90
   2  -6  -8   64.29    6.80
  -2  -6   8   57.59    7.80
   2  -6  -8   58.99    7.00
   2  -6  -8   72.69    7.10
  -2   6   7   -2.30    4.30
   2   6  -7   -4.50    4.50
  -2   6   7   14.30    8.30
  -2   6   7    8.20    4.40
   2  -6  -7   -2.40    3.90
   2  -6  -7    1.70    3.70
   2  -6  -7    0.40    4.20
  -2   6   6    0.30    3.70
  -2   6   6   -0.10    3.50
   2   6  -6    5.80    4.40
  -2   6   6   -4.10    3.90
  -2  -6   6    2.20    4.20
   2  -6  -6   -0.50    3.30
   2  -6  -6   -1.00    3.70
   2  -6  -6   -3.00    3.70
   2   6  -5   95.99    7.90
  -2   6   5   95.29    7.40
  -2   6   5   80.89    6.90
   2  -6  -5   81.79    6.90
   2  -6  -5  101.89    7.20
   2  -6  -5  108.99    7.30
  -2   6   4    4.20    2.90
   2   6  -4    1.10    3.60
   2  -6  -4   -1.40    2.80
  -2   6   3   12.80    3.30
   2   6  -3   14.20    3.90
   2   6  -3   14.00    3.70
   2  -6  -3   13.60    3.30
   2   6  -2  142.29   10.30
   2   6  -2  140.59    9.60
  -2   6   2  139.39    9.40
  -2  -6   2  143.49    9.80
   2  -6  -2  158.98    9.50
  -2   6   1   25.50    3.90
   2   6  -1   22.30    4.00
   2   6  -1   25.10    4.50
   2  -6  -1   19.80    6.00
  -2   6   0   43.20    4.70
  -2  -6   0   37.70    4.50
  -2  -6   0   46.90    4.90
  -2  -6   0   33.60    4.40
   2   6   1   44.80    4.90
  -2   6  -1   53.19    4.90
  -2  -6  -1   47.40    4.90
  -2  -6  -1   46.00    4.80
  -2  -6  -1   45.20    4.70
  -2   6  -2   49.70    5.40
   2   6   2   47.80    4.60
  -2   6  -2   51.39    5.00
   2   6   2   45.00    4.80
  -2  -6  -2   42.90    5.10
  -2  -6  -2   44.30    4.80
  -2   6  -3   85.79    7.10
   2   6   3   81.39    6.70
  -2   6  -3   92.69    7.00
   2   6   3   90.89    6.60
   2   6   3   79.49    7.60
  -2  -6  -3   88.99    6.80
  -2  -6  -3   86.29    6.80
  -2  -6  -3   96.19    6.70
   2   6   4  152.78   10.00
  -2   6  -4  158.18   10.40
   2   6   4  139.89    9.80
  -2   6  -4  152.48   10.30
   2   6   4  144.39    9.90
  -2  -6  -4  156.58    9.90
  -2  -6  -4  147.99   10.10
  -2  -6  -4  143.89    9.90
   2   6   5    7.90    3.80
  -2   6  -5    6.30    4.30
   2   6   5    3.70    3.40
   2   6   5    3.10    3.90
  -2  -6  -5   -0.20    3.50
  -2  -6  -5   -0.10    5.10
  -2  -6  -5    3.40    3.60
   2   6   6   45.10    5.50
  -2   6  -6   48.90    6.60
   2   6   6   41.80    5.60
   2   6   6   46.30    5.70
  -2  -6  -6   30.10    5.20
  -2  -6  -6   40.40    7.10
  -2  -6  -6   43.70    5.70
   2   6   7    4.90    5.10
   2   6   7    1.40    4.60
  -2   6  -7    7.30    5.30
   2   6   7    5.50    4.90
  -2  -6  -7    4.40    4.50
  -2  -6  -7    4.70    4.60
  -2  -6  -7    7.50    5.10
   2   6   8   20.90    5.70
   2   6   8   21.60    5.70
   2   6   8    6.80    5.30
  -2   6  -8   12.40    5.80
  -2  -6  -8   10.40    5.00
  -2  -6  -8   19.40    5.20
  -2  -6  -8   30.60    6.20
   2  -6   8   24.60    6.00
  -2   6  -9    6.30    6.00
   2   6   9    6.80    5.30
   2   6   9   14.00    5.50
  -2  -6  -9    9.40    5.50
  -2  -6  -9   15.50    6.80
   2   6  10   13.50    5.70
  -2   6 -10    6.90    6.70
   2   6  10   16.60    6.00
  -2  -6 -10   13.80    6.00
  -2  -6 -10   13.10    6.00
  -2   6 -11    4.20    6.90
   2   6  11   18.60    6.40
  -2  -6 -11   13.30    6.30
  -2  -6 -11    9.90    6.30
   2   7 -11    2.10    6.40
  -2   7  11    0.90    5.90
   2  -7 -11    9.80    5.70
   2  -7 -11   -2.80    5.40
   2   7 -10    0.90    6.30
  -2   7  10    9.20    6.40
  -2   7  10    5.10    5.40
   2  -7 -10   -3.20    5.20
   2  -7 -10    0.20    5.30
   2  -7 -10    4.50    4.90
  -2   7   9   63.89    7.20
   2   7  -9   43.80    7.80
  -2   7   9   68.79    7.00
   2  -7  -9   56.69    7.00
   2  -7  -9   52.79    7.00
   2   7  -8   66.69    8.80
  -2   7   8   96.09    7.80
   2  -7  -8   72.09    7.80
   2  -7  -8   89.89    7.90
   2  -7  -8   89.49    8.00
   2   7  -7  767.42   49.00
  -2   7   7  861.31   48.80
  -2   7   7  923.61   48.60
   2  -7  -7  837.52   48.50
   2  -7  -7  878.21   48.90
   2  -7  -7  860.41   48.60
  -2   7   6   27.80    4.90
  -2   7   6   25.80    5.00
   2   7  -6   19.90    5.30
   2  -7  -6   21.40    4.90
   2  -7  -6   25.40    4.80
   2  -7  -6   30.30    5.00
  -2   7   5   43.40    5.30
   2   7  -5   43.30    5.70
  -2   7   5   36.30    4.80
   2  -7  -5   40.40    4.90
   2   7  -4    1.50    3.60
  -2   7   4   -1.90    3.00
   2   7  -4   -2.50    3.30
   2  -7  -4   -2.70    2.80
   2   7  -3  623.84   38.30
  -2   7   3  712.73   38.40
   2   7  -3  617.14   38.30
   2  -7  -3  736.13   38.30
   2   7  -2  417.76   24.90
  -2   7   2  414.66   24.80
   2   7  -2  428.06   24.90
   2  -7  -2  447.76   24.80
  -2   7   1   45.60    4.90
   2   7  -1   40.70    4.90
   2  -7  -1   51.39    5.10
   2   7   0    8.80    3.30
  -2   7   0    3.80    3.30
   2   7   0   -0.40    3.40
   2  -7   0    4.00    3.30
  -2  -7   0    5.60    3.30
  -2  -7   0    1.80    3.60
   2   7   1   95.59    7.30
   2   7   1  107.79    7.40
   2   7   1   98.99    7.20
  -2   7  -1  107.29    7.60
  -2  -7  -1   94.69    7.20
  -2  -7  -1  105.79    7.40
  -2  -7  -1   95.99    7.40
   2   7   2   16.30    4.20
   2   7   2   18.90    4.00
   2   7   2   18.50    3.60
  -2   7  -2   21.50    4.40
  -2   7  -2   28.40    4.90
  -2  -7  -2   28.00    3.90
  -2  -7  -2   24.80    4.50
  -2  -7  -2   19.60    4.20
  -2   7  -3   11.30    4.30
   2   7   3    8.70    3.10
  -2   7  -3   10.70    4.00
   2   7   3   10.70    3.90
   2   7   3    0.20    3.60
  -2  -7  -3    9.10    4.10
  -2  -7  -3    8.50    3.50
  -2  -7  -3   11.30    4.10
   2   7   4    2.10    3.80
  -2   7  -4    3.90    4.00
  -2   7  -4    5.20    4.10
   2   7   4    0.80    3.20
   2   7   4    6.50    3.60
  -2  -7  -4    2.80    4.30
  -2  -7  -4    6.20    3.50
  -2  -7  -4    4.90    4.10
  -2   7  -5   26.00    5.40
  -2   7  -5   32.90    5.70
   2   7   5   24.40    4.80
   2   7   5   32.70    5.50
   2   7   5   25.90    5.10
  -2  -7  -5   19.40    4.40
  -2  -7  -5   24.20    4.90
  -2  -7  -5   33.50    5.80
  -2   7  -6   30.90    6.30
   2   7   6   20.30    5.20
   2   7   6   23.80    5.00
   2   7   6   29.00    5.30
  -2  -7  -6   23.10    5.60
  -2  -7  -6   21.00    5.20
  -2  -7  -6   18.70    4.90
   2   7   7    3.50    5.00
   2   7   7    5.80    5.10
  -2   7  -7    1.40    5.30
   2   7   7    0.70    4.80
  -2  -7  -7   12.90    5.30
  -2  -7  -7    4.50    4.50
  -2  -7  -7   -0.50    4.50
   2   7   8    2.40    4.90
   2   7   8    2.40    4.90
  -2   7  -8   -6.50    9.60
  -2  -7  -8   -3.10    4.60
  -2  -7  -8    5.40    5.10
  -2  -7  -8    2.70    5.40
   2   7   9    9.80    5.40
  -2   7  -9    2.30    5.80
   2   7   9   12.80    5.40
  -2  -7  -9    2.50    5.60
  -2  -7  -9    4.60    5.10
  -2   7 -10   18.90    7.00
   2   7  10   13.70    6.20
  -2  -7 -10   20.40    6.10
  -2  -7 -10   21.50    6.70
  -2   8  11   28.10    6.90
   2   8 -11    5.20    6.70
   2  -8 -11   38.00    6.40
   2  -8 -11   21.40    9.50
   2  -8 -11   19.40    6.10
   2   8 -10   11.70    6.60
  -2   8  10   17.60    7.40
   2  -8 -10    8.70    5.30
   2  -8 -10   28.30    6.60
   2  -8 -10   17.80    5.80
  -2   8   9  158.78   11.00
   2   8  -9  121.89   11.90
   2  -8  -9  133.79   11.70
   2  -8  -9  134.99   10.80
   2  -8  -9  152.98   11.30
  -2   8   8   74.29    7.70
  -2   8   8   97.09    7.90
   2   8  -8   60.79    8.80
   2  -8  -8   79.59    8.10
   2  -8  -8   82.79    8.00
   2  -8  -8   75.79    7.80
  -2   8   7    1.10    7.00
   2   8  -7    6.70    5.30
  -2   8   7   -2.00    4.20
  -2   8   7   -0.70    4.30
   2  -8  -7   -4.50    4.40
   2  -8  -7   -0.60    4.10
   2  -8  -7   -6.10    4.50
  -2   8   6   80.59    8.50
   2   8  -6   52.89    7.40
  -2   8   6   50.09    7.00
  -2   8   6   68.49    6.40
   2  -8  -6   44.90    6.50
   2  -8  -6   61.99    6.10
   2  -8  -6   54.69    6.20
  -2   8   5   59.09    5.80
  -2   8   5   78.99    7.20
   2   8  -5   78.79    7.40
   2   8  -5   58.89    7.10
   2  -8  -5   56.09    6.50
   2  -8  -5   67.19    6.40
   2   8  -4   51.69    5.90
  -2   8   4   50.19    5.70
   2   8  -4   39.10    6.10
   2  -8  -4   44.30    5.30
  -2   8   3    0.20    3.20
   2   8  -3    6.10    3.50
   2   8  -3    0.30    3.60
   2  -8  -3    0.90    3.20
   2   8  -2   11.30    4.20
  -2   8   2    9.60    3.70
   2   8  -2   12.40    4.00
   2  -8  -2    9.20    3.60
   2   8  -1   77.19    6.80
  -2   8   1   77.49    6.50
   2  -8  -1   81.49    6.50
  -2   8   0  164.18   10.70
   2   8   0  169.98   10.70
  -2  -8   0  172.08   10.70
  -2  -8   0  139.09   10.40
   2  -8   0  170.18   10.70
  -2  -8   0  139.59   10.30
   2   8   1    7.20    4.00
   2   8   1    6.80    3.70
   2   8   1    8.00    3.50
  -2   8  -1    8.90    3.60
  -2  -8  -1    7.90    3.90
  -2  -8  -1    3.50    3.80
  -2  -8  -1   10.10    3.40
   2   8   2  151.38   10.10
   2   8   2  153.78   10.10
   2   8   2  132.19    9.90
  -2   8  -2  150.68   10.20
  -2  -8  -2  139.99   10.10
  -2  -8  -2  168.08   10.20
  -2  -8  -2  143.39    9.90
  -2   8  -3   50.59    5.90
   2   8   3   47.50    5.40
   2   8   3   55.49    6.10
  -2   8  -3   52.79    6.30
   2   8   3   49.70    5.70
  -2  -8  -3   45.00    5.90
  -2  -8  -3   52.19    5.70
  -2  -8  -3   53.39    5.70
  -2   8  -4   48.70    6.40
   2   8   4   46.00    5.80
   2   8   4   46.00    6.20
   2   8   4   40.60    5.60
  -2   8  -4   54.79    7.10
  -2  -8  -4   40.60    5.60
  -2  -8  -4   60.09    6.80
  -2  -8  -4   47.90    6.30
   2   8   5   14.90    4.60
  -2   8  -5    4.10    5.90
  -2   8  -5   19.00    5.80
   2   8   5   14.60    4.90
   2   8   5   14.00    4.50
  -2  -8  -5    9.20    4.60
  -2  -8  -5   10.70    4.80
  -2  -8  -5    9.60    5.30
  -2   8  -6   32.20    6.80
   2   8   6   28.30    5.40
   2   8   6   27.20    5.30
  -2   8  -6   23.40    5.70
   2   8   6   26.30    5.80
  -2  -8  -6   35.10    6.10
  -2  -8  -6   20.70    4.90
  -2  -8  -6   23.00    6.20
   2   8   7   16.70    5.40
   2   8   7   23.50    5.20
  -2   8  -7   20.20    7.70
   2   8   7   11.20    5.70
  -2  -8  -7   17.60    5.00
  -2  -8  -7   12.20    5.70
  -2  -8  -7    9.60    5.10
   2   8   8   35.50    6.50
  -2   8  -8   26.70    7.00
  -2  -8  -8   20.70    5.60
  -2  -8  -8   19.70    6.30
  -2   8  -9    0.70    6.20
   2   8   9    1.90    5.30
   2   8   9    8.40    5.20
  -2  -8  -9    4.50    6.00
  -2  -8  -9    7.40    5.70
   2   8  10    9.40    8.00
  -2   8 -10    8.00    7.20
  -2  -8 -10   10.10    6.60
  -2  -8 -10   18.60    6.40
  -2   9  10   18.40    6.00
   2   9 -10    1.80    6.50
   2  -9 -10    3.80    5.50
   2   9  -9   60.49    9.30
   2  -9  -9   76.89    8.10
  -2   9   8   20.10    5.60
   2   9  -8    9.10    6.20
   2  -9  -8   17.50    5.70
   2  -9  -8   17.70    5.30
  -2   9   7   55.49    6.60
   2   9  -7   60.29    8.40
   2  -9  -7   51.39    6.60
   2  -9  -7   51.09    7.40
   2  -9  -7   56.29    6.70
   2   9  -6    0.30    8.10
   2   9  -6    7.70    4.90
   2  -9  -6    0.80    4.00
   2  -9  -6    0.50    4.90
   2  -9  -6   -5.10    4.10
   2   9  -5   -1.00    4.80
   2   9  -5    3.90    4.20
  -2   9   5   -4.80    4.20
   2  -9  -5   -6.60    3.90
   2   9  -4   18.90    5.30
  -2   9   4   12.90    4.50
   2   9  -4   11.70    7.50
   2  -9  -4   10.20    4.30
  -2   9   3   20.80    4.80
   2   9  -3   14.70    4.60
   2   9  -3   14.90    4.80
   2  -9  -3   17.80    4.40
  -2   9   2   27.50    4.90
   2   9  -2   26.20    4.80
   2   9  -2   31.90    5.50
   2  -9  -2   30.20    4.90
  -2   9   1    3.10    3.60
   2   9  -1   13.90    4.20
   2  -9  -1   10.00    3.80
   2   9   0    7.90    3.90
  -2   9   0    9.70    3.90
  -2  -9   0    4.80    4.10
  -2  -9   0   10.50    4.40
  -2  -9   0    3.70    4.30
   2  -9   0   10.80    4.20
   2   9   1    2.20    3.70
  -2   9  -1    2.00    3.90
  -2  -9  -1    4.00    4.20
  -2  -9  -1    6.90    3.80
  -2   9  -2  172.78   11.50
   2   9   2  147.19   10.90
   2   9   2  180.38   11.40
  -2  -9  -2  170.08   11.30
   2   9   3   18.60    4.90
  -2   9  -3   22.90    5.40
   2   9   3   27.20    5.30
   2   9   3   23.60    4.40
  -2   9  -3   25.60    7.90
  -2  -9  -3   24.90    5.40
  -2  -9  -3   14.50    4.90
  -2  -9  -3   22.10    4.70
   2   9   4   50.39    6.20
  -2   9  -4   64.59    6.80
   2   9   4   53.29    6.80
  -2   9  -4   68.09    8.10
  -2  -9  -4   62.19    7.50
  -2  -9  -4   52.69    6.80
  -2  -9  -4   64.59    6.60
  -2   9  -5   67.29    8.10
   2   9   5   71.79    7.50
  -2   9  -5   80.59    8.60
   2   9   5   83.79    7.60
   2   9   5   63.69    7.40
  -2  -9  -5   79.59    7.80
  -2  -9  -5   91.89    7.70
  -2  -9  -5   74.59    7.50
   2   9   6   81.29    9.60
   2   9   6   77.79    7.80
  -2   9  -6  110.79   15.10
  -2  -9  -6   88.69    9.40
  -2  -9  -6   82.29    8.30
  -2  -9  -6   87.29    8.20
  -2   9  -7   -6.20    5.60
   2   9   7   10.90    5.20
  -2  -9  -7    6.00    6.00
  -2  -9  -7    5.50    4.80
  -2  -9  -7   13.40    5.40
  -2   9  -8   -8.30    5.50
   2   9   8    7.30    5.50
   2   9   8    8.60    5.20
  -2  -9  -8   15.00    5.60
  -2  -9  -8    3.40    5.90
  -2  -9  -8   -1.60    4.80
   2   9   9    4.30    5.80
  -2   9  -9    3.30    6.90
  -2  -9  -9    1.80    5.20
  -2  -9  -9   -3.70    6.10
   2 -10  -9  115.69   10.10
   2 -10  -9  109.99   10.50
   2  10  -8   -0.50    6.00
   2 -10  -8   -2.70    4.60
   2 -10  -8   -1.50    6.10
   2  10  -7   16.20    6.60
   2 -10  -7   26.60    5.70
   2  10  -6    0.10    4.60
   2 -10  -6   -4.90    4.30
   2  10  -5   28.60    6.60
   2 -10  -5   32.50    6.60
   2  10  -4    2.90    4.80
   2  10  -4    1.40    4.40
  -2  10   4    1.90    3.90
   2 -10  -4    1.40    4.30
  -2  10   3    9.60    4.40
   2  10  -3    6.70    4.50
   2  10  -3   -2.70    4.30
   2 -10  -3    3.00    4.20
   2  10  -2    9.10    4.60
   2  10  -2    1.50    4.80
  -2  10   2   11.10    4.20
   2 -10  -2    4.20    4.00
  -2  10   1    2.10    3.90
   2 -10  -1    0.10    3.90
  -2  10   0  143.69   10.20
   2 -10   0  153.88   10.60
  -2 -10   0  127.99   10.30
  -2  10  -1    2.20    4.40
  -2 -10  -1   -6.50    4.00
   2  10   2   71.79    7.30
  -2  10  -2   83.29    7.80
   2  10   2   85.29    7.50
  -2  10  -2   84.69    8.50
   2  10   2   76.39    7.50
  -2 -10  -2   79.59    7.40
   2  10   3  176.58   12.50
   2  10   3  188.28   12.40
  -2  10  -3  178.18   12.70
  -2  10  -3  187.08   13.20
  -2 -10  -3  180.88   12.60
  -2 -10  -3  187.28   12.60
   2  10   4   55.29    6.70
   2  10   4   54.49    6.80
  -2  10  -4   56.39    8.00
  -2 -10  -4   48.00    6.40
  -2 -10  -4   46.50    7.20
  -2 -10  -4   46.50    7.10
   2  10   5   33.10    6.10
  -2  10  -5   28.00    7.60
  -2 -10  -5   37.50    6.40
  -2 -10  -5   25.60    5.70
  -2 -10  -5   29.60    7.00
   2  10   6   23.70    6.40
   2  10   6   25.30    7.10
  -2  10  -6   22.80    6.30
  -2 -10  -6   22.70    5.70
  -2 -10  -6   27.70    8.40
  -2 -10  -6   16.80    6.30
   2  10   7    0.60    5.50
  -2  10  -7   -3.30    5.70
  -2 -10  -7    3.50    4.90
  -2 -10  -7    3.90    5.10
   2  10   8    4.00    5.70
  -2  10  -8   -2.40    6.30
  -2 -10  -8    1.20    5.60
  -2 -10  -8   15.40    5.90
   2  11  -8    5.90    6.30
   2 -11  -8   -0.30    5.60
   2  11  -7   13.10    6.20
   2 -11  -7   22.60    6.00
   2  11  -6   44.10    8.20
   2 -11  -6   59.49    7.20
   2  11  -5  143.39   12.20
   2 -11  -5  160.28   11.50
   2  11  -4    0.50    5.00
   2 -11  -4    4.10    4.60
   2  11  -3   -4.20    4.90
   2 -11  -3    7.20    9.10
   2  11  -2   -5.30    5.10
   2  11  -2  -10.20    5.30
   2 -11  -2    3.60    4.50
  -2  11   1  177.98   14.20
   2  11  -1  136.69   11.10
   2 -11  -1  152.48   11.10
  -2  11   0    7.90    6.10
   2  11   0   13.80    4.80
   2 -11   0    7.50    4.80
  -2 -11   0    6.60    4.70
   2  11   1   16.30    5.00
  -2 -11  -1   13.60    5.00
  -2  11  -2   17.70    6.30
   2  11   2   21.30    5.30
  -2 -11  -2   15.60    5.10
  -2  11  -3   40.50    8.60
  -2 -11  -3   29.40    6.60
  -2 -11  -3   34.90    6.00
  -2  11  -4   80.99    9.30
  -2 -11  -4   82.49    8.80
  -2 -11  -4   68.39    8.20
  -2 -11  -4   81.29    7.80
  -2  11  -5   59.99    8.50
  -2 -11  -5   55.59    7.20
  -2 -11  -5   61.19    7.30
  -2 -11  -5   42.70    8.70
  -2  11  -6   17.80    6.30
  -2 -11  -6   13.40    5.50
  -2 -11  -6  -10.80   10.80
  -2  11  -7    0.40    6.60
   2  11   7    7.60    6.00
  -2 -11  -7   10.20    6.00
  -2 -11  -7    7.10    5.40
  -2 -11  -7    2.00    6.20
   2  12  -7   35.40    7.60
   2 -12  -7   22.10    5.70
   2  12  -6    3.30    5.60
   2 -12  -6    0.30    5.20
   2  12  -5    4.40    5.70
   2 -12  -5   11.30    5.30
   2  12  -4   30.70    6.80
   2 -12  -4   23.70    6.10
   2  12  -3  126.49   10.40
   2 -12  -3  109.29    9.80
   2  12  -2   68.49    8.20
   2 -12  -2   47.10    7.20
   2 -12  -1    6.30    5.00
  -2 -12  -1    2.00    5.60
  -2  12  -2    2.40    5.80
  -2 -12  -2    3.30    5.10
  -2  12  -3   12.50    6.10
  -2 -12  -3   18.40    5.60
  -2  12  -4    0.40    5.60
  -2 -12  -4   -0.20    4.60
  -2 -12  -4    7.60    5.90
  -2  12  -5    0.80    6.00
  -2 -12  -5   -3.70    5.70
  -2 -12  -5    1.70    5.30
  -2  12  -6   23.90    7.30
  -2 -12  -6   28.90    6.60
   2  13  -6   81.79   10.00
   2 -13  -6   89.89    9.10
   2  13  -5   14.80    6.40
   2 -13  -5   10.50    6.00
   2  13  -4   16.30    6.30
   2 -13  -4   15.00    5.90
   2  13  -3   10.30    6.00
   2 -13  -3   16.00    5.20
   2  13  -2   27.00    6.40
   2 -13  -2   32.80    6.50
   2 -13  -1   36.80    6.60
  -2 -13  -1   31.10    6.90
  -2 -13  -1   32.00    6.40
  -2  13  -2   18.70    6.40
  -2 -13  -2    7.70    5.30
  -2  13  -3    8.50    5.90
  -2 -13  -3    5.20    5.10
  -2 -13  -3   -2.60    6.00
  -2  13  -4   -6.90    5.60
  -2 -13  -4    0.60    4.70
  -2 -13  -4   -1.90    6.20
  -2  13  -5    6.20    6.70
  -2 -13  -5    3.50    6.00
   2  14  -4   15.10    7.20
   2 -14  -4   17.20    5.90
   2  14  -3    7.20    6.20
   2 -14  -3    5.20    5.50
   2  14  -2    3.00    5.70
   2 -14  -2    2.00    5.50
   2 -14  -1    8.10    5.90
  -2  14  -2   38.90    7.80
  -2 -14  -2   39.70    7.50
  -2  14  -3   10.00    6.40
  -2 -14  -3   -7.90    5.20
  -3   0  13   12.80    5.60
   3   0 -13    4.30    6.90
   3   0 -13   10.80    6.20
  -3   0  12   49.40    8.40
   3   0 -12   32.00    8.10
  -3   0  12   21.80    6.00
  -3   0  11   -1.20    5.00
   3   0 -11   -3.50    4.50
   3   0 -11    8.70    5.40
  -3   0  11   -0.80    6.90
   3   0 -11   -1.70    5.70
  -3   0  10  264.47   16.60
   3   0 -10  254.77   17.00
   3   0 -10  241.48   16.10
  -3   0  10  246.38   19.60
   3   0 -10  241.18   16.30
  -3   0  10  267.07   16.30
  -3   0   9    6.70    4.60
  -3   0   9   -2.50    4.80
   3   0  -9    9.10    4.80
   3   0  -9    8.00    5.60
  -3   0   9    1.90    4.50
   3   0  -9   -1.20    3.90
   3   0  -8 1025.50   58.89
  -3   0   8 1016.10   58.89
   3   0  -8 1069.69   58.69
   3   0  -8 1011.20   58.59
  -3   0   8 1079.99   58.69
  -3   0   8 1049.40   58.69
  -3   0   7   -3.20    3.50
  -3   0   7   -0.20    3.80
   3   0  -7    3.50    3.80
   3   0  -7    3.70    3.60
  -3   0   7   -1.90    3.60
   3   0  -7   -3.80    4.50
   3   0  -6   97.59    6.80
  -3   0   6   88.39    6.80
  -3   0   6   93.59    7.00
  -3   0   6   89.69    7.10
   3   0  -6   93.19    7.00
   3   0  -6   87.39    7.10
  -3   0   5    4.30    3.10
   3   0  -5    3.00    3.10
   3   0  -5    0.90    3.00
  -3   0   5   -4.40    3.50
   3   0  -5   -1.40    3.20
  -3   0   4   43.40    4.60
  -3   0   4   50.59    4.70
   3   0  -4   54.69    4.50
  -3   0   4   53.39    4.80
   3   0  -4   52.39    4.80
   3   0  -4   44.60    4.70
  -3   0   3    3.60    3.00
   3   0  -3    0.40    2.20
  -3   0   3   -0.30    2.50
   3   0  -3    0.60    3.30
  -3   0   3   -1.10    2.90
   3   0  -3    4.20    2.60
   3   0  -2    1.80    2.60
   3   0  -2    0.50    2.70
  -3   0   2    4.40    2.90
  -3   0   2    2.70    3.10
  -3   0   1   -5.00    2.90
   3   0  -1   -0.70    2.70
   3   0   6   89.49    7.00
  -3   0  -6  105.59    7.50
   3   0   6   79.19    6.50
  -3   0  -7    0.30    4.50
   3   0   7   -2.10    3.70
   3   0   8  454.35   28.40
  -3   0  -8  516.15   28.80
  -3   0  -9   12.00    6.00
   3   0   9    7.90    4.60
  -3   0 -10  278.37   18.80
   3   0  10  253.77   16.70
  -3   0 -11    0.30    5.90
   3   1 -13    8.40    7.50
   3   1 -13   15.20    6.50
   3  -1 -13   -0.70    6.70
  -3  -1  13   14.60    7.00
  -3  -1  13    6.30    6.10
   3  -1 -13   20.70    6.10
  -3   1  12   32.10    7.30
   3   1 -12   14.00    7.30
  -3   1  12   23.80    6.20
   3  -1 -12   18.50    7.00
  -3   1  11   13.70    5.80
  -3   1  11   11.90    5.30
   3   1 -11   13.30    5.60
   3   1 -11   14.90    5.20
   3   1 -11    7.10    6.70
  -3  -1  11   10.80    6.30
  -3  -1  11   -0.50    5.60
   3  -1 -11   16.60    5.70
   3  -1 -11   13.10    6.10
   3  -1 -11    8.90    5.90
   3   1 -10    2.30    5.30
   3   1 -10    3.70    4.70
   3   1 -10    1.30    6.00
  -3   1  10    5.60    4.60
   3  -1 -10    0.50    5.80
   3  -1 -10    7.70    5.20
   3  -1 -10    5.20    4.30
  -3  -1  10    3.30    5.80
  -3  -1  10    2.80    5.20
  -3   1   9  145.09   13.20
   3   1  -9  158.08   11.20
   3   1  -9  174.38   11.60
  -3   1   9  175.18   11.40
  -3   1   9  166.88   11.70
   3   1  -9  165.18   12.10
  -3  -1   9  152.88   11.60
  -3  -1   9  175.48   11.80
   3  -1  -9  167.38   11.40
   3  -1  -9  163.18   12.00
   3  -1  -9  169.08   11.50
  -3  -1   9  166.88   11.60
   3   1  -8    3.90    4.50
  -3   1   8    8.30    4.40
  -3   1   8   15.30    5.20
   3   1  -8   10.40    5.00
  -3   1   8   25.60    4.80
   3   1  -8   24.20    5.40
   3  -1  -8   20.30    4.40
  -3  -1   8   11.00    4.30
   3  -1  -8   29.10    4.90
   3  -1  -8   17.70    4.90
  -3  -1   8   19.00    5.30
  -3  -1   8   14.40    4.70
   3   1  -7   22.60    4.60
   3   1  -7   23.60    4.10
  -3   1   7   29.30    4.60
  -3   1   7   25.20    4.50
  -3   1   7   22.10    4.30
   3   1  -7   21.60    4.60
  -3  -1   7   29.90    4.40
   3  -1  -7   27.50    4.10
   3  -1  -7   21.20    4.60
   3  -1  -7   25.00    4.50
  -3  -1   7   18.80    4.30
  -3  -1   7   22.80    5.60
  -3   1   6  103.79    7.50
   3   1  -6   99.49    7.50
  -3   1   6  113.49    7.80
  -3   1   6  101.79    7.40
   3   1  -6   96.89    7.40
   3   1  -6  102.89    7.80
  -3  -1   6  102.09    7.50
   3  -1  -6  104.69    7.40
   3  -1  -6  105.99    7.30
   3  -1  -6  106.79    7.70
  -3  -1   6   97.39    7.60
  -3   1   5  205.08   13.00
   3   1  -5  211.38   13.20
  -3   1   5  227.58   13.40
  -3   1   5  221.68   13.00
   3   1  -5  203.28   13.00
   3   1  -5  209.28   13.10
   3  -1  -5  215.88   13.10
  -3  -1   5  227.38   13.20
  -3  -1   5  223.58   13.20
  -3  -1   5  209.38   13.10
   3  -1  -5  200.38   13.00
   3  -1  -5  225.88   12.90
   3   1  -4 1358.06   75.09
   3   1  -4 1370.16   75.09
  -3   1   4 1290.47   75.09
   3   1  -4 1337.87   75.19
  -3   1   4 1351.06   75.09
  -3  -1   4 1391.56   75.19
   3  -1  -4 1295.57   75.09
  -3  -1   4 1328.67   75.09
  -3  -1   4 1459.95   75.19
   3  -1  -4 1373.76   75.09
   3  -1  -4 1304.27   74.99
  -3   1   3  619.74   33.30
   3   1  -3  608.04   33.40
   3   1  -3  593.44   33.30
   3   1  -3  617.24   33.40
  -3   1   3  534.35   33.20
  -3  -1   3  586.24   33.30
   3  -1  -3  587.64   33.30
   3  -1  -3  552.14   33.20
   3  -1  -3  581.94   33.20
  -3  -1   3  648.14   33.50
  -3  -1   3  593.94   33.40
   3   1  -2 1658.63   89.59
  -3   1   2 1508.45   89.49
   3   1  -2 1654.33   89.59
   3  -1  -2 1593.14   89.49
  -3  -1   2 1666.33   89.59
  -3  -1   2 1618.44   89.59
   3   1  -1 3084.49  166.08
   3   1  -1 2973.60  165.98
  -3  -1   1 2919.81  165.98
  -3  -1   1 3043.90  166.08
   3   1   0  817.22   45.00
   3   1   0  830.62   45.00
  -3  -1   0  764.42   45.00
  -3  -1   0  816.62   45.00
   3   1   1  170.78   10.20
   3   1   1  167.88   10.30
  -3  -1  -1  183.18   10.40
  -3  -1  -1  166.08   10.30
   3   1   2  121.79    7.60
  -3  -1  -2  120.09    7.60
   3   1   3   52.39    4.30
  -3  -1  -3   53.99    4.60
   3   1   4  372.46   20.80
  -3  -1  -4  351.66   20.80
   3   1   5   39.50    4.20
   3   1   5   32.80    4.30
  -3   1  -5   44.50    4.90
   3   1   5   31.10    4.20
  -3  -1  -5   34.20    4.60
   3  -1   5   37.50    5.20
  -3   1  -6   24.20    4.60
   3   1   6   22.90    4.10
   3   1   6   25.80    4.10
   3  -1   6   29.40    4.30
   3   1   7    7.00    4.00
   3   1   7   16.90    4.30
   3   1   7   16.90    4.50
  -3   1  -7   26.90    5.30
   3  -1   7   19.60    4.40
  -3  -1  -7   17.60    4.70
   3   1   8  162.48   11.50
  -3   1  -8  162.08   12.00
  -3  -1  -8  174.98   11.90
   3  -1   8  161.08   11.50
   3   1   9  160.48   12.20
   3   1   9  159.08   11.90
   3   1   9  173.28   12.40
  -3   1  -9  199.98   13.30
   3  -1   9  199.78   12.50
  -3  -1  -9  169.68   12.80
  -3   1 -10    5.90   10.80
  -3  -1 -10   14.60    7.00
  -3   1 -11   -1.70    6.60
   3   1  11    9.50    5.70
   3   1  11    8.10    5.90
  -3  -1 -11   13.00    6.90
   3  -2 -13   26.40    6.60
   3  -2 -13    4.30    6.70
  -3  -2  13   12.40    6.40
  -3  -2  13   24.20    7.60
   3   2 -12   10.70    6.30
  -3   2  12    6.00    5.70
   3   2 -12   -4.50    6.90
  -3   2  12   -2.00    5.50
   3  -2 -12    5.70    6.20
   3  -2 -12    2.90    5.80
  -3  -2  12    3.50    6.00
   3  -2 -12    5.20    6.50
   3   2 -11    0.40    5.20
  -3   2  11   -1.30    4.60
  -3   2  11    1.10    5.50
   3   2 -11   -3.80    5.80
   3  -2 -11    2.50    5.30
   3  -2 -11   -3.00    5.40
  -3  -2  11   -0.10    5.40
  -3  -2  11   -2.60    5.30
   3  -2 -11    3.30    5.10
  -3   2  10  213.48   13.70
   3   2 -10  199.78   13.70
  -3   2  10  218.98   13.30
   3   2 -10  177.38   13.20
   3   2 -10  198.38   14.40
  -3  -2  10  180.98   13.60
  -3  -2  10  191.58   13.50
   3  -2 -10  196.28   13.30
   3  -2 -10  207.58   14.60
   3  -2 -10  185.68   13.80
  -3   2   9   -4.90    4.70
  -3   2   9   -3.80    4.10
   3   2  -9    2.00    4.10
  -3   2   9    7.00    4.50
   3   2  -9    7.70    5.60
  -3  -2   9   -5.30    4.70
  -3  -2   9    1.60    4.40
  -3  -2   9   -9.30    4.00
   3  -2  -9   -2.70    4.60
   3  -2  -9   -1.70    4.80
   3  -2  -9    1.10    4.40
   3   2  -8   77.19    7.70
  -3   2   8   85.69    6.80
   3   2  -8   61.99    6.70
  -3   2   8   79.89    7.40
  -3  -2   8   75.29    7.20
   3  -2  -8   74.69    7.20
  -3  -2   8   68.19    6.90
  -3  -2   8   71.49    7.00
   3  -2  -8   80.19    6.80
   3  -2  -8   89.29    8.20
  -3   2   7  551.24   30.20
   3   2  -7  500.25   30.60
  -3   2   7  544.75   30.30
  -3   2   7  534.65   30.40
   3   2  -7  550.74   30.40
   3   2  -7  490.55   30.20
   3  -2  -7  546.15   30.20
   3  -2  -7  547.25   30.20
  -3  -2   7  475.35   30.40
   3  -2  -7  523.95   30.40
  -3  -2   7  525.95   30.30
  -3   2   6   79.39    6.30
  -3   2   6   72.99    6.20
  -3   2   6   75.59    6.10
   3   2  -6   76.19    6.90
   3   2  -6   74.79    6.40
  -3  -2   6   73.59    6.30
   3  -2  -6   79.39    6.10
   3  -2  -6   74.09    6.20
   3  -2  -6   76.39    6.00
  -3  -2   6   72.19    6.50
  -3  -2   6   77.29    6.40
   3   2  -5    0.50    3.50
  -3   2   5    3.50    3.30
   3   2  -5    1.90    3.40
  -3   2   5   -1.00    3.10
   3   2  -5    0.80    3.20
  -3   2   5    1.30    3.10
   3  -2  -5    1.40    3.10
   3  -2  -5   -3.60    3.10
  -3  -2   5    1.00    3.20
   3  -2  -5    0.10    2.70
  -3  -2   5    2.50    3.90
  -3  -2   5    7.80    3.50
  -3   2   4   30.00    4.00
   3   2  -4   29.00    4.30
  -3   2   4   30.70    4.10
  -3   2   4   31.00    4.20
   3   2  -4   45.50    5.00
   3   2  -4   36.50    4.60
   3  -2  -4   31.10    3.70
  -3  -2   4   36.20    4.50
  -3  -2   4   41.30    4.70
  -3  -2   4   33.50    4.40
   3  -2  -4   29.40    4.00
   3  -2  -4   45.50    4.40
  -3   2   3 1132.69   66.69
  -3   2   3 1132.39   66.79
   3   2  -3 1257.27   66.99
   3   2  -3 1275.07   66.99
   3   2  -3 1229.28   66.99
   3  -2  -3 1094.09   66.69
  -3  -2   3 1318.37   66.99
   3  -2  -3 1176.28   66.79
  -3  -2   3 1289.47   66.99
   3  -2  -3 1122.29   66.79
  -3  -2   3 1206.08   66.89
  -3   2   2 2935.11  181.68
   3   2  -2 3285.47  181.78
   3   2  -2 3353.36  181.88
   3   2  -2 3415.36  181.88
  -3  -2   2 3308.47  181.88
  -3  -2   2 3453.65  181.98
   3   2  -1 2947.31  158.48
   3   2  -1 2865.61  158.48
  -3  -2   1 2922.71  158.48
  -3  -2   1 2734.93  158.48
   3   2   0   66.09    5.50
   3   2   0   65.69    5.50
  -3  -2   0   75.79    5.50
  -3  -2   0   65.79    5.30
   3   2   1  169.68   10.30
   3   2   1  169.08   10.20
  -3  -2  -1  153.88   10.30
  -3  -2  -1  181.58   10.40
   3   2   2  969.40   54.09
   3   2   2  991.10   54.09
  -3  -2  -2  992.10   54.09
  -3  -2  -2  926.81   53.99
   3   2   3  141.19    8.80
   3   2   3  133.09    8.70
  -3  -2  -3  130.49    8.70
  -3  -2  -3  139.49    8.70
  -3   2  -4  120.19    7.80
   3   2   4  107.39    7.60
   3   2   4  117.29    7.60
  -3  -2  -4   91.89    9.30
   3   2   5   57.69    5.20
   3   2   5   55.09    5.10
  -3  -2  -5   65.39    5.30
   3  -2   5   60.39    5.60
  -3  -2  -5   56.39    5.30
   3   2   6    2.00    3.60
   3   2   6    4.40    3.50
  -3   2  -6    2.60    3.60
   3   2   6    0.80    3.30
  -3  -2  -6    3.40    3.50
   3  -2   6    4.10    3.50
  -3  -2  -6   -2.70    3.30
   3   2   7    8.70    4.40
  -3   2  -7    8.60    4.60
   3   2   7    7.00    4.00
   3   2   7   12.60    4.20
  -3  -2  -7    6.10    4.10
  -3  -2  -7    3.80    4.20
  -3  -2  -7    9.80    4.70
   3  -2   7   15.30    4.20
   3   2   8   77.49    6.80
   3   2   8   64.89    7.20
   3   2   8   69.99    7.00
  -3   2  -8   66.19    8.10
  -3  -2  -8   64.99    6.80
  -3  -2  -8   86.29    9.20
  -3  -2  -8   71.69    7.70
   3  -2   8   74.19    7.20
   3   2   9   32.30    5.80
   3   2   9   42.20    6.10
   3   2   9   26.80    5.90
  -3   2  -9   22.60    6.90
   3  -2   9   35.30    5.80
  -3  -2  -9   32.20    6.30
   3   2  10   34.00    6.20
  -3   2 -10   21.90    8.40
  -3   2 -11   10.80    7.20
   3   2  11    7.40    5.80
  -3  -2 -11    4.90    6.00
   3   3 -13    1.70    7.50
  -3   3  13    4.90    6.20
   3  -3 -13    5.30    5.80
  -3   3  12    3.30    5.60
  -3   3  12    8.60    5.40
   3   3 -12    0.90    6.90
   3   3 -12    6.40    5.20
   3  -3 -12    5.90    5.20
   3  -3 -12    5.30    5.90
  -3  -3  12   -7.90    6.00
   3  -3 -12    5.80    6.20
  -3   3  11    0.50    5.50
   3   3 -11   -2.70    6.30
  -3   3  11    3.00    5.60
  -3  -3  11    4.60    5.60
   3  -3 -11    7.50    5.30
   3  -3 -11  -10.00    5.10
  -3  -3  11    4.60    6.40
   3  -3 -11    2.40    5.40
   3   3 -10   73.99    8.30
  -3   3  10   98.99    8.60
  -3   3  10  103.09    8.40
   3   3 -10   86.19   14.40
  -3  -3  10   75.89    8.70
  -3  -3  10   93.59    9.00
   3  -3 -10   93.19    8.50
   3  -3 -10  102.29    8.30
  -3   3   9  142.99   10.20
   3   3  -9  129.89   10.10
   3   3  -9  136.49   11.00
  -3   3   9  122.49   10.00
   3   3  -9  127.29    9.90
  -3  -3   9  130.39   10.10
  -3  -3   9  113.49   10.00
   3  -3  -9  144.69    9.90
   3  -3  -9  129.89   10.00
  -3  -3   9  145.19   10.20
   3  -3  -9  145.69   10.50
  -3   3   8   78.89    7.00
   3   3  -8   75.89    7.20
  -3   3   8   80.69    6.90
   3   3  -8   59.59    7.30
  -3   3   8   74.39    6.50
  -3  -3   8   58.19    6.70
   3  -3  -8   67.59    6.70
   3  -3  -8   67.69    6.40
  -3  -3   8   62.89    6.90
   3  -3  -8   82.29    7.30
   3   3  -7   39.30    5.70
   3   3  -7   37.50    5.20
  -3   3   7   38.40    4.80
  -3   3   7   34.40    5.10
  -3   3   7   41.10    5.00
   3  -3  -7   33.50    5.30
  -3  -3   7   39.10    5.40
   3  -3  -7   33.30    5.00
  -3  -3   7   39.50    5.30
  -3  -3   7   29.70    4.80
  -3   3   6   22.80    3.80
  -3   3   6   29.60    4.10
  -3   3   6   32.00    5.50
   3   3  -6   17.40    4.20
   3   3  -6   24.00    4.90
   3  -3  -6   21.40    3.80
  -3  -3   6   19.50    4.20
  -3  -3   6   17.80    4.20
  -3  -3   6   15.90    4.00
   3  -3  -6   21.80    4.00
  -3   3   5   13.10    3.40
   3   3  -5    8.50    4.00
  -3   3   5    9.50    3.10
   3   3  -5    7.00    3.70
   3   3  -5   11.90    4.60
  -3   3   5   11.30    3.50
  -3  -3   5    3.40    3.50
  -3  -3   5   10.80    3.60
   3  -3  -5    6.10    3.40
  -3  -3   5    8.80    3.80
   3  -3  -5    5.40    2.90
   3   3  -4  112.59    8.40
   3   3  -4  121.29    8.60
  -3   3   4  126.59    8.20
  -3   3   4  126.89    8.00
   3   3  -4  125.19    8.40
   3  -3  -4  123.39    8.20
  -3  -3   4  121.39    8.40
  -3  -3   4  122.99    8.40
  -3  -3   4  123.99    8.60
   3  -3  -4  120.09    8.00
   3   3  -3  464.85   26.70
   3   3  -3  473.65   26.70
   3   3  -3  463.15   26.70
  -3   3   3  452.65   26.50
  -3  -3   3  487.15   26.80
   3  -3  -3  455.55   26.60
  -3  -3   3  479.75   26.70
  -3   3   2  947.61   56.09
   3   3  -2 1045.40   56.19
   3   3  -2 1016.60   56.29
   3   3  -2 1007.00   56.29
   3  -3  -2  948.71   56.09
  -3  -3   2 1018.00   56.29
  -3  -3   2 1076.69   56.29
   3   3  -1   28.20    4.10
   3   3  -1   27.70    4.20
  -3   3   1   21.10    2.80
  -3  -3   1   21.80    4.10
  -3  -3   1   23.70    4.10
   3  -3  -1   27.00    3.10
   3   3   0  212.28   13.00
   3   3   0  218.08   13.00
  -3  -3   0  221.58   13.00
  -3  -3   0  214.88   12.90
   3   3   1   26.70    3.90
   3   3   1   31.00    4.00
  -3   3  -1   20.40    3.00
  -3  -3  -1   28.20    4.00
  -3  -3  -1   31.00    4.20
   3   3   2   82.99    6.30
   3   3   2   90.99    6.30
  -3  -3  -2   80.89    6.30
  -3  -3  -2   86.99    6.30
   3   3   3  266.57   15.40
   3   3   3  273.77   15.40
  -3  -3  -3  257.47   15.40
  -3  -3  -3  241.18   15.30
   3   3   4   20.90    3.80
  -3   3  -4   25.00    3.90
   3   3   4   26.40    4.10
  -3  -3  -4   21.00    4.10
  -3  -3  -4   16.10    4.70
   3   3   5  206.98   12.40
   3   3   5  194.78   12.20
  -3   3  -5  194.08   12.60
   3   3   5  191.98   12.30
   3  -3   5  218.18   12.70
  -3  -3  -5  187.88   12.30
  -3  -3  -5  202.58   12.40
   3   3   6   64.29    5.90
   3   3   6   56.89    6.00
   3   3   6   64.69    6.00
  -3   3  -6   71.39    6.70
  -3  -3  -6   70.59    6.00
  -3  -3  -6   63.19    6.00
   3  -3   6   69.09    6.60
  -3   3  -7   95.39    8.20
   3   3   7   85.49    7.20
   3   3   7   81.29    7.40
   3   3   7   89.39    7.60
  -3  -3  -7   87.99    7.70
   3  -3   7   87.99    7.70
  -3  -3  -7   80.59    7.30
  -3  -3  -7   88.59    7.20
   3   3   8   10.50    5.00
  -3   3  -8   16.70    5.40
   3   3   8   11.40    4.70
   3  -3   8   11.40    5.00
  -3  -3  -8   16.50    5.10
  -3  -3  -8   10.20    5.10
   3   3   9   49.99    6.90
   3   3   9   51.19    6.80
   3   3   9   60.39    7.00
  -3   3  -9   59.39    7.80
  -3  -3  -9   58.89    7.50
  -3  -3  -9   52.29    6.50
   3  -3   9   46.60    7.00
   3   3  10   65.89    7.40
  -3   3 -10   54.89    8.50
  -3  -3 -10   54.69    7.60
  -3  -3 -10   46.30    7.80
   3   3  11    5.10    6.40
  -3   3 -11   10.00    6.70
  -3  -3 -11    2.60    5.30
  -3   4  12   23.80    7.40
  -3   4  12   21.30    6.20
   3   4 -12   -0.40    6.80
   3  -4 -12    1.10    5.50
   3  -4 -12   12.30    5.30
  -3  -4  12   10.40    6.10
   3  -4 -12    5.10    5.60
  -3   4  11   46.60    6.70
  -3   4  11   56.49    7.00
   3   4 -11   23.90    7.40
  -3  -4  11   34.30    6.50
   3  -4 -11   34.90    6.40
   3  -4 -11   44.40    6.80
   3  -4 -11   22.00    6.10
   3   4 -10    5.00    6.20
   3   4 -10    5.00    5.90
  -3   4  10    4.10    5.30
  -3   4  10    9.30    5.30
   3  -4 -10    3.00    5.40
   3  -4 -10   -0.10    4.50
  -3  -4  10   -3.80    5.50
   3  -4 -10    6.70    5.20
   3   4  -9   62.89    8.70
  -3   4   9   63.99    7.00
  -3   4   9   66.19    7.30
  -3   4   9   54.89    7.10
  -3  -4   9   45.30    7.20
   3  -4  -9   60.89    6.90
   3  -4  -9   64.89    7.10
   3   4  -8   15.80    5.40
  -3   4   8   13.00    4.50
  -3   4   8   22.10    7.70
   3   4  -8   17.80    5.40
  -3   4   8   18.80    4.80
   3  -4  -8   13.30    4.80
  -3  -4   8   18.10    6.20
   3  -4  -8   11.70    4.40
  -3  -4   8   14.60    4.90
  -3   4   7   47.70    5.40
   3   4  -7   44.80    5.90
   3   4  -7   50.29    6.40
  -3   4   7   46.40    5.50
  -3   4   7   51.89    6.00
  -3  -4   7   45.20    5.80
  -3  -4   7   45.90    5.80
  -3  -4   7   48.90    5.80
   3  -4  -7   47.40    5.60
   3  -4  -7   46.40    5.40
  -3   4   6   65.29    5.60
  -3   4   6   65.89    6.00
   3   4  -6   69.49    6.80
   3   4  -6   65.69    6.40
  -3   4   6   72.29    6.30
  -3  -4   6   66.79    6.10
   3  -4  -6   73.79    6.00
   3  -4  -6   68.39    6.20
  -3  -4   6   67.79    6.60
  -3  -4   6   76.89    6.50
  -3   4   5  255.97   15.10
  -3   4   5  267.17   15.30
  -3   4   5  255.57   15.00
   3   4  -5  236.78   15.50
   3   4  -5  256.17   15.40
   3   4  -5  253.17   15.30
   3  -4  -5  240.28   14.90
  -3  -4   5  232.68   15.50
  -3  -4   5  269.97   16.10
   3  -4  -5  259.07   15.20
  -3   4   4  779.82   43.00
   3   4  -4  801.02   43.30
  -3   4   4  754.12   43.20
   3   4  -4  759.42   43.30
   3   4  -4  729.43   43.40
  -3  -4   4  717.13   43.70
  -3  -4   4  775.12   43.30
   3  -4  -4  790.02   43.00
  -3  -4   4  799.12   43.30
  -3   4   3  353.86   20.40
   3   4  -3  369.66   20.60
   3   4  -3  352.96   20.50
   3   4  -3  329.57   20.50
  -3  -4   3  352.56   20.50
   3  -4  -3  353.06   20.40
  -3  -4   3  354.86   20.60
   3   4  -2  934.71   53.09
   3   4  -2  929.31   53.09
  -3   4   2  971.80   52.99
   3   4  -2 1000.20   53.09
  -3  -4   2  943.21   53.09
   3  -4  -2  893.91   52.89
  -3  -4   2  968.50   53.09
   3   4  -1   59.89    4.90
   3   4  -1   61.29    5.50
   3   4  -1   62.79    5.50
  -3   4   1   54.49    4.90
   3  -4  -1   62.79    4.90
  -3  -4   1   62.99    5.60
  -3  -4   1   66.79    5.60
   3   4   0   27.70    4.10
  -3   4   0   20.60    3.20
   3   4   0   19.50    4.10
  -3  -4   0   29.30    4.30
   3  -4   0   26.70    3.60
  -3  -4   0   21.00    4.10
   3   4   1  155.48    9.60
  -3   4  -1  146.49    9.20
   3   4   1  140.49    9.50
  -3  -4  -1  143.19    9.40
  -3  -4  -1  153.98    9.50
  -3   4  -2 1156.48   65.09
  -3   4  -2 1169.18   65.19
   3   4   2 1205.48   65.19
   3   4   2 1209.58   65.19
  -3  -4  -2 1156.78   65.19
  -3  -4  -2 1111.79   65.09
  -3   4  -3  548.15   32.80
   3   4   3  610.14   32.90
   3   4   3  597.14   32.80
  -3  -4  -3  588.44   32.90
  -3  -4  -3  549.25   32.70
   3   4   4   85.39    6.70
   3   4   4  101.09    6.90
   3   4   4   83.99    7.10
  -3   4  -4   88.69    9.20
  -3  -4  -4   92.59    6.90
  -3  -4  -4   87.69    6.90
  -3   4  -5   36.30    5.10
   3   4   5   47.80    7.80
   3   4   5   31.40    4.50
   3   4   5   25.80    4.20
  -3  -4  -5   35.80    5.00
  -3  -4  -5   38.60    4.70
  -3  -4  -5   36.20    4.50
   3  -4   5   42.00    5.30
   3   4   6   39.10    5.20
   3   4   6   41.90    5.50
  -3   4  -6   37.20    5.40
   3   4   6   47.60    5.30
  -3  -4  -6   42.90    5.50
  -3  -4  -6   41.80    5.40
   3  -4   6   49.00    5.90
  -3  -4  -6   29.30    4.70
   3   4   7   67.49    6.60
   3   4   7   62.19    6.60
   3   4   7   53.19    6.50
  -3   4  -7   68.39    7.40
   3  -4   7   66.89    7.10
  -3  -4  -7   75.09    6.60
  -3  -4  -7   62.99    6.70
  -3  -4  -7   73.69    7.10
  -3   4  -8   35.00    6.50
   3   4   8   32.00    5.70
   3   4   8   20.90    5.30
  -3  -4  -8   33.70    6.60
  -3  -4  -8   23.20    5.70
   3  -4   8   44.10    5.80
  -3  -4  -8   40.00    6.20
  -3   4  -9   16.00    6.00
   3   4   9   -5.80    4.80
   3   4   9   12.40    5.20
  -3  -4  -9    5.80    5.40
  -3  -4  -9   13.70    5.30
  -3  -4  -9    6.40    5.40
   3   4  10   22.00    6.60
  -3   4 -10    7.50    6.60
   3   4  10   -2.70    8.30
  -3  -4 -10   10.00    5.80
   3   4  11    9.60    5.80
   3   4  11   13.10    7.00
  -3   4 -11    1.10    6.60
  -3  -4 -11   25.90    6.40
  -3   5  12    4.90    6.90
   3   5 -12   -6.20    6.80
  -3   5  12    8.30    5.80
   3  -5 -12    2.80    5.00
   3  -5 -12    3.90    5.60
  -3  -5  12    5.50    6.40
   3  -5 -12   18.90    5.80
  -3   5  11    5.70    5.70
  -3   5  11    9.20    5.80
   3   5 -11   13.80    6.80
   3  -5 -11   12.00    6.00
   3  -5 -11   14.50    4.80
   3  -5 -11    3.40    5.80
  -3   5  10   18.00    5.50
  -3   5  10   24.00    5.60
   3   5 -10   16.80    7.10
  -3  -5  10   10.20    7.10
   3  -5 -10   24.00    6.20
   3  -5 -10   24.80    5.90
   3   5  -9   98.59   10.30
  -3   5   9  129.09    9.40
  -3   5   9  120.19    9.50
   3  -5  -9  124.49    9.90
   3  -5  -9  125.79    9.40
  -3   5   8   23.90    5.20
  -3   5   8   28.60    5.30
   3   5  -8   32.50    6.60
  -3   5   8   26.70    5.30
   3   5  -8   19.60    5.30
   3  -5  -8   32.70    5.80
  -3  -5   8   24.40    5.70
  -3  -5   8   32.20    5.70
   3  -5  -8   29.80    5.20
  -3   5   7  232.18   14.00
  -3   5   7  224.88   14.10
   3   5  -7  202.28   14.20
  -3   5   7  236.98   14.40
   3   5  -7  218.58   14.90
  -3  -5   7  204.28   14.50
   3  -5  -7  230.18   14.30
  -3  -5   7  213.28   14.30
   3  -5  -7  238.28   14.10
   3  -5  -7  246.28   14.20
   3   5  -6  145.79   10.90
  -3   5   6  170.38   10.90
  -3   5   6  157.98   10.60
  -3   5   6  167.18   10.50
   3   5  -6  158.18   11.30
   3  -5  -6  175.08   10.70
  -3  -5   6  156.68   11.00
   3  -5  -6  159.78   10.50
  -3  -5   6  153.18   11.10
   3  -5  -6  186.28   11.00
  -3   5   5    4.60    3.20
   3   5  -5   -1.60    3.60
   3   5  -5    5.40    3.90
  -3   5   5   -6.10    3.00
  -3  -5   5    0.70    3.40
   3  -5  -5   -1.80    2.90
   3  -5  -5   -2.60    2.80
  -3  -5   5   -6.60    3.20
  -3  -5   5    3.10    3.70
   3  -5  -5    0.10    3.00
   3   5  -4   89.49    7.30
  -3   5   4  109.19    7.30
   3   5  -4   93.79    7.40
   3  -5  -4   98.89    7.10
  -3  -5   4  102.39    7.70
  -3  -5   4   92.29    7.20
   3   5  -3  255.27   14.90
  -3   5   3  251.37   14.80
   3   5  -3  238.88   14.90
  -3  -5   3  230.78   14.90
  -3  -5   3  250.07   14.80
   3   5  -2  325.07   19.40
   3   5  -2  319.37   19.40
  -3   5   2  318.67   19.30
   3   5  -2  330.87   19.30
   3   5  -2  344.37   19.50
  -3  -5   2  341.97   19.40
  -3  -5   2  337.17   19.40
   3  -5  -2  335.77   19.20
   3   5  -1   69.99    5.90
  -3   5   1   67.09    5.40
   3   5  -1   74.39    6.00
   3   5  -1   61.29    5.50
   3  -5  -1   71.79    5.50
  -3  -5   1   71.89    6.10
  -3  -5   1   73.19    6.00
  -3   5   0  102.69    7.00
   3   5   0   89.69    6.90
   3   5   0  104.39    7.30
   3   5   0  102.09    7.30
  -3  -5   0   97.29    7.40
   3  -5   0  114.29    7.20
  -3  -5   0   93.69    6.90
  -3  -5   0  102.99    7.30
   3   5   1  344.67   20.10
   3   5   1  367.16   20.20
  -3   5  -1  349.07   20.10
  -3  -5  -1  311.37   19.90
  -3  -5  -1  349.47   20.20
  -3  -5  -1  357.86   20.20
   3   5   2  127.29    8.10
  -3   5  -2  106.89    8.20
   3   5   2  119.69    8.10
  -3   5  -2  109.29    8.00
  -3  -5  -2  120.99    8.10
  -3  -5  -2  113.79    8.10
   3   5   3    5.90    3.70
   3   5   3    6.20    2.80
  -3   5  -3    6.20    3.30
  -3   5  -3    2.50    3.90
   3   5   3   12.50    4.10
  -3  -5  -3    5.00    3.60
  -3  -5  -3    0.40    3.90
  -3   5  -4  275.97   16.70
   3   5   4  281.47   16.60
   3   5   4  251.57   16.30
   3   5   4  288.07   16.60
  -3  -5  -4  283.17   16.60
  -3  -5  -4  276.37   16.50
  -3   5  -5    9.10    4.00
   3   5   5   -0.40    3.40
   3   5   5   -5.20    4.20
   3   5   5    0.70    3.70
  -3  -5  -5    5.40    3.70
  -3  -5  -5   -4.90    4.00
  -3  -5  -5   -1.30    3.20
  -3   5  -6   89.59    7.90
   3   5   6   97.59    7.50
   3   5   6   81.89    7.40
   3   5   6   99.19    7.60
  -3  -5  -6   86.49    7.40
  -3  -5  -6   91.89    7.50
  -3  -5  -6   84.59    7.60
   3   5   7   35.60    5.70
   3   5   7   48.50    6.20
  -3   5  -7   51.89    6.90
   3  -5   7   43.90    6.40
  -3  -5  -7   42.60    6.30
  -3  -5  -7   38.20    5.80
  -3  -5  -7   39.80    5.80
  -3   5  -8   -3.70    5.30
   3   5   8   13.00    5.10
   3   5   8    5.60    4.90
   3  -5   8    5.90    5.00
  -3  -5  -8    4.80    5.00
  -3  -5  -8    1.10    4.90
  -3  -5  -8    1.70    4.30
  -3   5  -9    1.20   10.70
   3   5   9   20.30    5.90
   3   5   9   22.00    5.30
  -3  -5  -9   18.10    6.00
  -3  -5  -9   14.80    5.20
  -3  -5  -9   29.30    5.90
   3   5  10   16.80    6.10
   3   5  10   15.00    6.60
  -3   5 -10   16.60    6.50
  -3  -5 -10   14.50    6.60
  -3  -5 -10   21.40    5.30
   3   6 -12    3.10    7.20
  -3   6  12   20.80    6.90
   3  -6 -12   15.20    7.50
   3  -6 -12    9.10    5.60
   3  -6 -12    7.80    6.20
  -3   6  11    5.70    5.70
   3   6 -11   -4.40    5.60
  -3   6  11    0.60    8.60
   3  -6 -11    1.00    5.30
  -3  -6  11    2.30    6.30
   3  -6 -11   11.50    5.50
   3   6 -10    1.50    5.80
  -3   6  10    6.00    6.60
  -3   6  10   18.00    5.40
   3  -6 -10    8.40    5.30
   3  -6 -10   11.50    4.80
  -3   6   9    7.30    7.80
  -3   6   9    7.50    5.30
   3   6  -9    2.80   10.40
   3  -6  -9    5.40    6.80
   3  -6  -9   -0.30    4.90
  -3   6   8  387.36   21.10
  -3   6   8  338.77   21.40
  -3   6   8  340.47   21.00
   3  -6  -8  344.37   21.00
   3  -6  -8  366.66   21.50
   3  -6  -8  357.06   21.00
  -3  -6   8  301.17   21.40
   3   6  -7   92.79    9.10
  -3   6   7  111.39    8.30
  -3   6   7  113.39    8.30
   3  -6  -7  103.59    8.50
   3  -6  -7  117.29    8.40
  -3   6   6  140.09    9.40
   3   6  -6  128.39    9.90
  -3   6   6  130.19    9.00
  -3   6   6  123.89    8.90
   3  -6  -6  127.69    8.90
  -3  -6   6  120.09    9.30
  -3  -6   6  122.39    9.60
   3  -6  -6  138.39    9.10
   3  -6  -6  134.59    9.30
   3   6  -5   19.20    4.80
  -3   6   5   20.10    4.10
   3  -6  -5   14.00    3.70
  -3  -6   5   11.30    4.00
   3  -6  -5   19.70    4.20
   3   6  -4   -4.90    3.40
  -3   6   4   -4.50    2.70
   3  -6  -4    1.20    2.90
  -3   6   3   37.10    4.30
   3   6  -3   34.50    5.20
   3   6  -3   34.80    4.90
   3   6  -3   49.60    5.40
   3  -6  -3   34.60    4.40
  -3  -6   3   45.10    5.40
  -3  -6   3   43.40    5.10
   3   6  -2  189.88   11.50
   3   6  -2  174.08   11.30
   3   6  -2  166.88   11.30
  -3   6   2  178.58   11.30
   3  -6  -2  195.28   11.20
  -3  -6   2  165.88   11.70
  -3  -6   2  181.48   11.40
   3   6  -1  100.49    7.50
   3   6  -1   90.09    7.40
  -3  -6   1   99.89    7.60
  -3  -6   1  103.69    7.70
   3  -6  -1  113.49    7.30
   3   6   0  305.47   18.60
  -3   6   0  325.37   18.60
  -3  -6   0  321.97   18.80
  -3  -6   0  298.57   18.50
  -3  -6   0  311.67   18.70
   3  -6   0  340.17   19.20
  -3   6  -1  194.68   12.10
   3   6   1  198.78   12.10
   3   6   1  188.58   14.20
  -3  -6  -1  197.98   12.20
  -3  -6  -1  191.48   12.00
  -3  -6  -1  198.78   12.30
  -3   6  -2   72.39    6.10
  -3   6  -2   75.89    6.30
   3   6   2   68.09    5.80
   3   6   2   77.89    6.20
  -3  -6  -2   76.59    6.40
  -3  -6  -2   73.69    6.20
  -3   6  -3   -4.10    3.20
  -3   6  -3   -3.10    3.50
   3   6   3   -0.10    2.90
   3   6   3   -5.50    3.70
  -3  -6  -3    3.60    3.90
  -3  -6  -3   -6.00    3.60
  -3  -6  -3   -2.80    2.90
   3   6   4   26.80    4.20
   3   6   4   26.00    4.90
   3   6   4   27.60    4.80
  -3   6  -4   33.10    5.10
  -3   6  -4   31.60    5.00
  -3  -6  -4   28.90    5.10
  -3  -6  -4   18.80    4.00
  -3  -6  -4   35.30    5.10
  -3   6  -5    4.60    4.40
   3   6   5    6.50    4.50
   3   6   5    3.90    3.50
   3   6   5    0.90    4.00
  -3  -6  -5    5.90    3.60
  -3  -6  -5    5.50    4.50
  -3  -6  -5    7.10    4.50
   3   6   6   46.00    6.00
   3   6   6   34.70    5.70
  -3   6  -6   44.30    6.50
   3   6   6   39.50    5.80
  -3  -6  -6   51.19    7.40
  -3  -6  -6   46.60    6.10
   3   6   7    5.80    5.30
  -3   6  -7   10.50    5.50
   3   6   7    7.70    4.90
   3   6   7    6.70    4.70
  -3  -6  -7    3.40    4.50
  -3  -6  -7   -1.20    6.30
  -3  -6  -7    7.40    4.50
  -3   6  -8   13.60    5.90
   3   6   8   27.50    6.10
   3   6   8    8.20    5.20
   3   6   8    0.20    4.90
  -3  -6  -8   27.60    5.40
  -3  -6  -8   14.60    5.50
  -3  -6  -8   11.90    5.00
   3   6   9   18.70    6.10
  -3   6  -9   10.20    6.10
   3   6   9   19.80    5.90
  -3  -6  -9   14.10    6.20
  -3  -6  -9   14.90    5.90
  -3  -6  -9   12.30    5.50
  -3   6 -10    5.00    6.80
   3   6  10   19.20    6.50
   3   6  10   -1.90    5.60
  -3  -6 -10    8.70    5.60
  -3  -6 -10   -1.90    5.70
  -3   7  11    0.90    6.10
   3   7 -11   -7.80    6.40
   3  -7 -11   -2.00    5.60
   3  -7 -11   13.40    6.40
  -3   7  10   10.30    5.70
   3   7 -10    7.10    6.70
   3  -7 -10   -0.10    5.80
   3  -7 -10   10.10    4.80
  -3   7   9   24.60    6.20
   3   7  -9   12.80    6.20
  -3   7   9   21.10    5.40
   3  -7  -9   11.50    5.10
   3  -7  -9   12.30    5.70
   3  -7  -9   11.30    6.00
  -3   7   8   65.89    6.80
  -3   7   8   82.99    7.40
   3   7  -8   54.89    8.20
   3  -7  -8   63.99    7.10
   3  -7  -8   55.09    7.10
   3  -7  -8   62.49    7.10
  -3   7   7   15.80    5.70
  -3   7   7   14.60    5.30
  -3   7   7   11.10    6.40
   3   7  -7   18.50    6.00
   3  -7  -7   13.10    5.30
   3  -7  -7    7.20    5.00
   3  -7  -7   11.40    4.70
  -3   7   6   11.40    4.90
   3   7  -6   11.30    5.00
  -3   7   6   17.50    4.70
   3  -7  -6    7.00    4.30
   3  -7  -6   10.40    4.20
  -3   7   5    2.00    3.50
   3   7  -5    0.40    3.70
   3  -7  -5    0.20    2.90
   3  -7  -5   -1.40    3.40
   3   7  -4   39.30    5.70
   3   7  -4   51.79    6.00
  -3   7   4   55.29    5.40
  -3  -7   4   34.50    5.70
   3  -7  -4   53.39    5.10
   3   7  -3   55.39    5.90
   3   7  -3   46.20    5.90
  -3   7   3   64.59    5.60
  -3  -7   3   59.49    5.60
   3  -7  -3   71.89    5.60
   3   7  -2    6.90    3.50
  -3   7   2    0.80    2.90
   3   7  -2    0.30    3.80
   3   7  -2    4.40    3.50
   3  -7  -2    5.10    3.10
   3   7  -1   29.00    4.80
   3   7  -1   34.00    4.70
   3   7  -1   22.50    4.30
  -3   7   1   28.90    4.20
   3  -7  -1   32.40    4.40
  -3  -7   1   33.30    4.90
  -3  -7   1   33.40    4.70
   3   7   0   95.49    7.30
   3   7   0  104.39    7.50
   3   7   0   90.59    7.30
  -3   7   0   98.19    7.40
   3  -7   0  111.59    7.50
  -3  -7   0   91.39    7.30
  -3  -7   0   93.79    7.30
  -3  -7   0   96.39    7.60
   3   7   1  160.18   10.10
  -3   7  -1  152.38   10.20
   3   7   1  162.08   10.20
   3   7   1  138.29   10.10
  -3  -7  -1  145.89   10.00
  -3  -7  -1  153.08   10.30
  -3  -7  -1  169.28   10.30
   3   7   2   77.29    6.60
  -3   7  -2   84.79    6.60
   3   7   2   66.79    6.50
  -3   7  -2   81.99    6.90
   3   7   2   74.69    6.10
  -3  -7  -2   78.19    6.80
  -3  -7  -2   75.39    6.50
  -3  -7  -2   72.89    6.20
   3   7   3   45.30    5.00
   3   7   3   44.90    5.60
   3   7   3   41.30    5.20
  -3   7  -3   43.00    5.40
  -3   7  -3   48.60    6.10
  -3  -7  -3   48.70    5.90
  -3  -7  -3   44.00    5.60
  -3  -7  -3   33.80    4.70
   3   7   4   86.39    7.10
   3   7   4   79.19    7.00
  -3   7  -4   91.79    7.70
  -3   7  -4   86.59    7.30
   3   7   4   69.49    6.60
  -3  -7  -4   81.69    7.30
  -3  -7  -4   82.69    6.80
  -3  -7  -4   72.29    7.30
  -3   7  -5   41.10    6.10
  -3   7  -5   32.80    6.20
   3   7   5   35.40    5.80
   3   7   5   34.80    5.20
   3   7   5   30.50    5.80
  -3  -7  -5   46.20    6.40
  -3  -7  -5   30.60    5.00
  -3  -7  -5   42.90    6.00
   3   7   6   88.99    8.30
  -3   7  -6   95.79    9.10
   3   7   6  105.59    8.50
   3   7   6  107.39    8.50
  -3   7  -6  103.99    9.00
  -3  -7  -6   93.39    8.10
  -3  -7  -6   96.39    8.30
  -3  -7  -6  106.99    8.70
   3   7   7   73.69    7.60
   3   7   7   77.09    7.50
  -3   7  -7   71.59    8.40
   3   7   7   81.89    7.70
  -3  -7  -7   65.69    7.90
  -3  -7  -7   77.29    7.70
  -3  -7  -7   78.19    7.20
  -3   7  -8    8.30    6.80
   3   7   8    9.70    5.30
  -3  -7  -8   15.00    5.80
  -3  -7  -8    8.10    5.80
  -3  -7  -8    4.10    5.10
   3   7   9    5.80    5.30
  -3   7  -9    0.80    6.40
  -3  -7  -9   11.20    6.00
  -3  -7  -9   11.30    5.60
   3   7  10    7.80    6.00
  -3   7 -10   11.70    6.60
  -3  -7 -10   19.10    5.80
  -3  -7 -10   12.00    6.20
  -3   8  11   11.70    6.00
   3   8 -11   -2.50    6.50
   3  -8 -11   -2.40    5.90
   3  -8 -11   12.40    5.80
  -3   8  10   49.60    7.60
   3   8 -10   39.10    8.10
   3  -8 -10   29.30    6.50
   3   8  -9   38.30    8.10
  -3   8   9   46.70    6.80
   3  -8  -9   33.40    6.30
   3  -8  -9   43.10    6.70
   3  -8  -9   36.10    6.90
  -3   8   8  337.87   22.00
   3   8  -8  306.77   22.20
   3  -8  -8  395.16   22.10
   3  -8  -8  369.16   21.50
   3   8  -7   -3.00    5.20
   3  -8  -7    2.60    4.70
   3  -8  -7    0.50    4.50
   3  -8  -7    0.00    4.40
  -3   8   6   11.30    4.70
   3   8  -6   14.30    5.40
   3   8  -5    0.80    4.40
   3   8  -5   -2.30    4.30
   3  -8  -5   -0.60    3.60
   3   8  -4   -0.20    4.00
   3   8  -4    0.00    3.90
  -3   8   4    0.20    3.60
   3  -8  -4    2.90    3.50
   3   8  -3    3.60    3.50
  -3   8   3    6.90    3.30
   3   8  -3   -1.40    3.30
   3  -8  -3    1.00    3.20
   3   8  -2  120.59    9.00
  -3   8   2  116.39    8.70
   3   8  -2  116.99    8.80
   3  -8  -2  136.79    8.80
  -3  -8   2  120.39    8.70
  -3   8   1    9.80    3.60
   3   8  -1    1.80    4.10
   3   8  -1    7.70    3.60
   3   8  -1    4.10    4.10
   3  -8  -1    4.60    3.40
  -3  -8   1   -3.40    4.30
   3   8   0   25.90    4.70
   3   8   0   24.40    4.30
  -3   8   0   21.60    4.50
   3  -8   0   31.30    4.90
  -3  -8   0   24.40    4.80
  -3  -8   0   22.80    4.70
  -3  -8   0   38.10    5.40
  -3   8  -1  132.09    9.10
   3   8   1  134.59    9.10
   3   8   1  112.99    8.90
   3   8   1  128.09    9.20
  -3  -8  -1  130.69    9.20
  -3  -8  -1  132.69    9.10
  -3  -8  -1  124.29    9.00
   3   8   2    1.70    3.40
   3   8   2    8.20    4.40
   3   8   2    3.60    4.00
  -3   8  -2    0.30    3.40
  -3   8  -2   -0.30    4.20
  -3  -8  -2    6.20    3.80
  -3  -8  -2    4.00    4.10
  -3  -8  -2   -2.40    4.30
   3   8   3   24.60    4.30
  -3   8  -3   37.30    5.60
   3   8   3   27.20    5.20
   3   8   3   30.30    5.40
  -3  -8  -3   24.60    4.40
  -3  -8  -3   31.50    5.70
  -3  -8  -3   24.30    5.30
  -3   8  -4   79.89    7.70
  -3   8  -4   92.79    8.40
   3   8   4   73.19    7.50
   3   8   4   82.99    7.70
   3   8   4   89.19    7.30
  -3  -8  -4   79.39    7.20
  -3  -8  -4   79.39    7.70
  -3  -8  -4   82.09    7.90
   3   8   5   57.79    6.90
   3   8   5   64.99    6.70
  -3   8  -5   69.49    8.00
  -3   8  -5   77.69    7.20
   3   8   5   66.29    6.90
  -3  -8  -5   59.39    6.70
  -3  -8  -5   57.49    7.10
  -3  -8  -5   69.79    7.10
   3   8   6   -3.10    4.10
   3   8   6   -1.00    4.90
  -3   8  -6   -4.50    5.30
   3   8   6    7.50    5.10
  -3   8  -6   -9.60    4.90
  -3  -8  -6    0.50    4.20
  -3  -8  -6   -2.30    5.00
  -3  -8  -6    4.40    5.00
   3   8   7   39.10    6.50
   3   8   7   51.29    7.00
  -3  -8  -7   42.20    7.10
  -3  -8  -7   36.40    6.60
  -3  -8  -7   24.10    5.70
   3   8   8   15.70    7.30
   3   8   8   22.00    6.00
  -3   8  -8    4.50    6.20
  -3  -8  -8   25.10    6.40
  -3  -8  -8    9.30    4.90
  -3  -8  -8   13.30    5.40
   3   8   9   15.20    6.20
  -3   8  -9   14.80    6.90
  -3  -8  -9   19.00    5.90
  -3  -8  -9   21.90    6.70
  -3  -8  -9   26.60    6.80
   3   9 -10    2.30    6.50
   3  -9 -10   14.10    6.50
   3  -9 -10   14.70    6.10
   3   9  -9   30.20    7.70
  -3   9   9   41.80    7.10
   3  -9  -9   36.00    6.70
   3  -9  -9   28.80    6.20
   3   9  -8    0.80    5.60
   3  -9  -8    4.90    4.60
   3   9  -7   20.00    6.40
   3  -9  -7   10.20    5.00
   3  -9  -7   20.40    5.40
   3   9  -6  125.69   11.10
   3   9  -6  133.69   12.60
   3  -9  -6  145.39   10.00
   3  -9  -6  152.58   10.60
   3   9  -5    1.70    4.40
   3   9  -5   -2.00    4.80
  -3   9   5    1.80    4.10
   3  -9  -5   -3.30    4.00
  -3   9   4    1.50    4.00
   3   9  -4   -2.20    4.40
   3  -9  -4   -5.40    3.80
   3   9  -3   55.79    6.70
  -3   9   3   75.29    7.30
   3   9  -3   54.39    6.50
   3  -9  -3   55.29    6.00
   3   9  -2   63.59    6.40
  -3   9   2   68.49    6.30
   3   9  -2   57.19    6.70
   3  -9  -2   60.39    6.40
   3   9  -1    8.90    4.30
  -3   9   1    9.10    3.90
  -3  -9   1    8.80    4.70
   3  -9  -1    6.40    4.00
  -3  -9   1    9.80    4.80
   3   9   0   -7.50    4.10
   3   9   0    3.40    3.70
  -3   9   0   -3.20    3.50
  -3  -9   0    2.10    4.70
  -3  -9   0   -1.50    4.00
   3  -9   0    0.40    4.20
  -3  -9   0    0.70    3.90
   3   9   1   11.30    4.30
   3   9   1   18.90    5.10
  -3   9  -1   15.30    4.30
  -3  -9  -1   14.00    5.00
  -3  -9  -1   15.80    4.60
  -3   9  -2   47.80    6.30
   3   9   2   43.50    6.30
  -3   9  -2   51.89    6.80
   3   9   2   45.90    5.60
   3   9   2   47.00    6.30
  -3  -9  -2   47.80    5.80
  -3  -9  -2   35.90    6.20
  -3  -9  -2   41.30    6.30
  -3   9  -3  156.98   10.60
   3   9   3  136.89   10.00
   3   9   3  132.99    9.60
  -3   9  -3  115.49   13.30
   3   9   3  125.09    9.60
  -3  -9  -3  134.19    9.80
  -3  -9  -3  118.79   10.10
  -3  -9  -3  124.49    9.80
  -3   9  -4   21.70    5.10
   3   9   4   12.00    4.40
   3   9   4   11.30    5.30
  -3  -9  -4   14.20    5.60
  -3  -9  -4   14.50    5.60
  -3  -9  -4   12.40    4.80
  -3   9  -5   11.30    5.40
   3   9   5   10.20    5.00
   3   9   5    7.10    4.50
   3   9   5   -1.00    4.90
  -3   9  -5    5.50    4.80
  -3  -9  -5   13.60    4.80
  -3  -9  -5    3.70    5.30
  -3  -9  -5   -0.20    5.20
  -3   9  -6    6.70   10.50
   3   9   6   19.00    8.00
  -3  -9  -6   13.90    5.00
  -3  -9  -6   20.70    6.70
  -3  -9  -6   19.60    5.80
   3   9   7   12.70    4.90
  -3   9  -7    0.50    5.60
   3   9   7    2.10    5.30
  -3  -9  -7   13.20    5.30
  -3  -9  -7    4.50    5.10
  -3  -9  -7    1.70    6.10
   3   9   8   16.20    6.20
   3   9   8   23.10    6.00
  -3   9  -8    1.40    6.60
  -3  -9  -8   13.20    5.30
  -3  -9  -8   15.30    6.60
  -3  -9  -8   34.60    7.70
  -3   9  -9   -6.00    6.50
  -3  -9  -9   13.00    6.80
  -3  -9  -9    6.10    5.20
  -3  10   9   15.10    5.50
   3 -10  -9    4.10    5.10
   3 -10  -9    4.10    6.70
   3 -10  -9    7.80    6.10
   3  10  -8   18.20    6.80
   3 -10  -8   20.20    6.20
   3 -10  -8   27.00    5.70
   3 -10  -8   21.90    6.70
   3  10  -7    3.30    5.90
   3 -10  -7    2.80    4.80
   3  10  -6    1.00    4.70
   3 -10  -6   -7.00    4.20
   3  10  -5    2.80    5.00
   3  10  -4    3.60    4.30
   3  10  -4   12.50    5.20
  -3  10   4    0.80    4.50
   3 -10  -4   -0.60    4.10
   3  10  -3    4.80    4.70
   3  10  -3    1.70    4.50
  -3  10   3    5.00    4.20
   3 -10  -3    1.70    4.30
   3  10  -2  110.89    9.30
  -3  10   2  119.89    9.30
   3  10  -2  118.99    9.60
   3 -10  -2  132.59    9.40
  -3  10   1   -1.90    4.20
   3 -10  -1   -1.90    4.20
  -3  10   0  173.78   11.60
  -3 -10   0  161.68   11.70
   3 -10   0  174.28   11.90
  -3 -10   0  159.18   11.60
  -3 -10   0  167.58   11.70
  -3  10  -1    5.50    4.30
  -3 -10  -1   -7.40    4.60
  -3 -10  -1   -2.50    4.70
  -3 -10  -1    1.90    4.40
   3  10   2    4.40    4.30
  -3  10  -2   -1.10    5.40
  -3  10  -2    1.30    4.20
  -3 -10  -2   -7.60    4.90
  -3 -10  -2   -7.60    5.20
  -3 -10  -2    9.50    4.50
  -3  10  -3  141.79   10.90
   3  10   3  143.29    9.90
   3  10   3  128.99   10.10
  -3  10  -3  125.49   10.20
   3  10   3  124.89    9.90
  -3 -10  -3  123.39   10.50
  -3 -10  -3  118.09   10.30
  -3 -10  -3  144.79   10.30
   3  10   4   61.09    7.70
   3  10   4   57.59    6.50
  -3  10  -4   62.29    8.40
   3  10   4   49.99    6.60
  -3 -10  -4   56.29    7.00
  -3 -10  -4   39.70    6.40
  -3 -10  -4   42.70    7.40
   3  10   5    7.90    5.30
   3  10   5   14.20    5.50
  -3  10  -5   -3.20    5.60
  -3 -10  -5    0.70    4.80
  -3 -10  -5    0.40    6.10
  -3 -10  -5    6.30    5.90
  -3  10  -6   10.10    6.10
  -3 -10  -6    9.80    5.50
  -3 -10  -6    9.70    6.40
  -3 -10  -6    6.20    5.00
   3  10   7   -0.80    5.70
  -3  10  -7   -0.50    6.00
  -3 -10  -7   10.90    6.70
  -3 -10  -7   12.50    6.00
  -3 -10  -7   19.70    6.00
   3  10   8    8.90    6.00
  -3  10  -8   -6.10    6.80
  -3 -10  -8    4.30    6.50
  -3 -10  -8    7.80    5.40
  -3 -10  -8   10.20    9.00
   3  11  -8    2.20    6.30
   3 -11  -8   -3.30    6.10
   3 -11  -8    9.40    5.50
   3  11  -7    2.60    5.80
   3 -11  -7    6.60    4.70
   3  11  -6   18.50    6.00
   3 -11  -6   28.60    5.90
   3  11  -5   14.90    6.00
   3 -11  -5    2.00    4.80
   3  11  -4    5.60    5.60
   3 -11  -4   -2.00    4.50
   3  11  -3   -6.60    4.40
   3 -11  -3    0.00    7.70
   3  11  -2    3.30    5.20
   3  11  -2   -0.30    4.90
   3 -11  -2   10.50    5.00
   3  11  -1   -4.40    4.70
   3 -11  -1    1.50    4.40
   3  11   0   16.80    5.00
  -3 -11   0   25.50    5.80
   3 -11   0   21.60    5.70
   3  11   1   11.30    5.10
  -3 -11  -1    2.80    4.70
  -3 -11  -1    1.60    5.60
   3  11   2   47.80    6.30
   3  11   2   43.30    7.00
  -3 -11  -2   37.40    6.40
  -3 -11  -2   37.80    6.40
  -3  11  -3    8.20    5.80
   3  11   3    1.20    5.10
  -3 -11  -3    7.00    5.40
  -3 -11  -3   -2.30    5.50
  -3 -11  -3    6.10    4.40
  -3  11  -4   -6.30    5.80
   3  11   4   -2.40    5.30
  -3 -11  -4    5.00    5.40
  -3 -11  -4   -6.10    5.90
  -3  11  -5   -1.10    6.00
   3  11   5    7.60    6.00
  -3 -11  -5   16.20    7.90
  -3 -11  -5   -1.30    6.00
  -3 -11  -5    4.80    5.00
  -3  11  -6   34.30    7.20
   3  11   6   43.50    7.60
  -3 -11  -6   47.50    7.10
  -3 -11  -6   46.60    7.60
  -3  11  -7   13.80    7.10
  -3 -11  -7   13.90    5.50
  -3 -11  -7    7.70    6.80
   3  12  -7   -1.10    5.90
   3 -12  -7    9.40    5.30
   3  12  -6   11.20    6.60
   3 -12  -6   11.10    5.60
   3  12  -5    6.40    5.80
   3 -12  -5   11.60    5.20
   3  12  -4    6.00    5.60
   3 -12  -4    0.80    5.10
   3  12  -3    5.10    5.60
   3 -12  -3   16.70    5.10
   3  12  -2   20.20    6.00
   3 -12  -2   13.20    5.20
   3 -12  -1    6.70    5.20
  -3 -12  -1    0.40    5.80
  -3 -12  -1   -0.10    4.80
  -3  12  -2    2.60    5.80
  -3 -12  -2   -0.10    4.80
  -3 -12  -2    8.00    6.00
  -3  12  -3   46.80    7.80
  -3 -12  -3   32.30    7.20
  -3 -12  -3   32.50    6.10
  -3  12  -4   29.60    7.40
  -3 -12  -4   30.20    6.90
  -3 -12  -4   23.30    6.10
  -3  12  -5    7.40    6.40
  -3 -12  -5    3.00    6.40
  -3 -12  -5   15.40    6.00
   3  12   6   16.80    6.20
  -3  12  -6   11.80    6.50
  -3 -12  -6   21.40    7.40
  -3 -12  -6   18.80    6.20
  -3 -12  -6   23.70    7.40
   3  13  -6   12.10    6.40
   3 -13  -6   13.80    5.80
   3  13  -5   36.40    7.90
   3 -13  -5   58.89    7.80
   3 -13  -4   29.50    6.20
   3  13  -3   -5.30    5.30
   3 -13  -3   -0.40    4.80
   3  13  -2   20.90    6.20
   3 -13  -2   21.70    6.00
   3 -13  -1   28.60    6.40
  -3 -13  -1   22.40    6.30
  -3 -13  -1   39.10    6.70
  -3  13  -2    0.30    5.50
  -3 -13  -2    3.30    5.20
  -3  13  -3   27.90    7.00
  -3 -13  -3   27.20    6.50
  -3 -13  -3   16.30    6.60
  -3  13  -4    0.80    6.40
  -3 -13  -4   -1.30    4.90
  -3 -13  -4    4.90    6.80
   3  14  -3   30.50    6.70
   3 -14  -3   25.00    6.50
   3  14  -2    7.90    5.80
   3 -14  -2   17.50    5.90
   3  14  -1    2.40    5.80
   3 -14  -1    8.60    5.90
  -3  14  -2    8.30    6.50
  -3 -14  -2   -1.80    5.30
  -4   0  13    1.80    5.90
  -4   0  13    8.50    6.50
   4   0 -13    3.20    6.80
  -4   0  12   -1.20    5.50
   4   0 -12   -6.50    6.60
  -4   0  12    9.10    6.00
  -4   0  11    9.90    5.60
   4   0 -11    2.10    5.40
   4   0 -11    1.50    4.70
   4   0 -11    6.60    6.30
  -4   0  11    1.60    5.60
   4   0 -10   77.09    9.20
  -4   0  10   79.09    8.10
  -4   0  10   84.19    8.20
   4   0 -10   91.19    8.40
   4   0 -10   85.29    7.70
   4   0  -9   -6.60    4.70
   4   0  -9   10.50    5.60
  -4   0   9    5.60    4.80
   4   0  -9    0.00    4.50
  -4   0   9   -6.90    4.90
   4   0  -8    1.30    4.40
   4   0  -8    0.10    4.40
   4   0  -8   -1.70    3.60
  -4   0   8    0.00    4.00
  -4   0   8    2.30    4.10
  -4   0   7   -3.10    3.30
   4   0  -7    2.40    3.20
   4   0  -7   -1.40    3.90
  -4   0   7   -4.10    3.70
  -4   0   7    2.30    4.00
   4   0  -7   -3.90    4.00
   4   0  -6  577.34   35.50
  -4   0   6  645.24   35.60
  -4   0   6  633.14   35.60
   4   0  -6  620.94   35.40
   4   0  -6  647.74   35.60
   4   0  -5    0.30    2.80
   4   0  -5   -1.20    3.30
  -4   0   5    1.80    3.50
   4   0  -5    0.50    3.20
  -4   0   5   -3.80    3.10
  -4   0   5    0.00    3.30
   4   0  -4    9.60    3.00
  -4   0   4    4.60    3.20
  -4   0   4    8.70    3.10
   4   0  -4    7.40    3.60
  -4   0   4    5.90    3.50
   4   0  -4    5.50    3.10
  -4   0   3    2.40    3.10
   4   0  -3   -1.70    2.90
  -4   0   3    1.80    3.40
   4   0  -3   -1.70    3.10
   4   0  -2    8.00    3.30
   4   0  -2    7.90    3.10
  -4   0   2   -0.80    3.00
  -4   0   2    3.40    3.50
  -4   0   1    4.20    3.00
  -4   0  -7    0.10    4.80
  -4   0  -8    6.60    5.30
  -4   0  -9   10.10    5.80
  -4   0 -11    1.40    6.20
  -4   1  13   25.30    6.70
   4   1 -13   -8.20    7.30
   4   1 -13    3.30    6.10
  -4  -1  13    8.30    7.10
  -4  -1  13   11.60    6.20
   4  -1 -13   -5.70    6.30
  -4   1  12    4.60    5.70
   4   1 -12   -3.00    6.60
  -4   1  12   13.80    6.60
   4   1 -12   12.50    5.90
  -4  -1  12    5.90    6.40
   4  -1 -12   -1.30    6.10
  -4  -1  12    7.70    5.90
   4  -1 -12    9.60    5.60
   4  -1 -12    4.00    5.50
  -4   1  11   58.39    8.20
   4   1 -11   47.40    7.20
   4   1 -11   54.09    6.80
   4   1 -11   40.20    7.90
  -4   1  11   37.90    6.60
   4  -1 -11   40.80    6.80
   4  -1 -11   39.80    6.80
   4  -1 -11   32.60    7.10
  -4  -1  11   39.60    7.70
  -4  -1  11   41.40    7.30
  -4   1  10   60.99    7.80
   4   1 -10   41.00    7.50
  -4   1  10   51.49    7.10
   4   1 -10   42.60    7.10
   4   1 -10   28.60    6.30
   4  -1 -10   49.90    6.60
   4  -1 -10   30.40    6.90
  -4  -1  10   30.90    7.20
  -4  -1  10   48.50    7.40
   4   1  -9    9.80    5.40
   4   1  -9    5.00    4.40
   4   1  -9   -0.70    5.10
  -4   1   9    8.50    5.50
  -4   1   9   11.40    5.00
  -4   1   9    2.90    4.70
   4  -1  -9    5.70    4.40
   4  -1  -9    3.30    5.10
  -4  -1   9   10.00    4.60
  -4  -1   9    2.30    4.70
  -4  -1   9    9.90    5.20
   4  -1  -9   12.70    5.20
  -4   1   8   34.50    5.40
   4   1  -8   28.50    5.10
   4   1  -8   40.50    6.10
  -4   1   8   40.50    6.40
  -4   1   8   26.20    5.10
   4   1  -8   43.70    6.00
   4  -1  -8   36.90    5.50
  -4  -1   8   35.30    5.60
   4  -1  -8   31.30    5.10
  -4  -1   8   23.90    5.50
   4  -1  -8   37.40    5.60
  -4  -1   8   32.10    5.30
   4   1  -7   34.90    5.30
  -4   1   7   50.69    5.80
  -4   1   7   39.40    6.10
  -4   1   7   37.50    5.10
   4   1  -7   36.30    4.90
   4   1  -7   41.30    5.60
  -4  -1   7   38.80    5.40
  -4  -1   7   39.90    5.30
   4  -1  -7   39.30    5.30
   4  -1  -7   37.00    5.50
   4  -1  -7   33.20    4.80
  -4   1   6  180.38   11.50
   4   1  -6  184.88   11.60
  -4   1   6  174.98   11.50
   4   1  -6  168.28   11.60
   4   1  -6  171.48   11.40
  -4   1   6  201.28   11.70
   4  -1  -6  175.28   11.30
   4  -1  -6  167.28   11.50
  -4  -1   6  188.58   11.60
  -4  -1   6  189.68   11.60
  -4  -1   6  173.38   11.60
   4  -1  -6  193.78   11.50
   4   1  -5  419.06   24.30
  -4   1   5  422.26   24.30
   4   1  -5  424.96   24.40
   4   1  -5  398.86   24.30
  -4   1   5  467.85   25.60
   4  -1  -5  402.36   24.20
  -4  -1   5  409.16   24.50
   4  -1  -5  452.55   24.30
  -4  -1   5  416.26   24.40
   4  -1  -5  413.56   24.20
  -4  -1   5  421.36   24.40
   4   1  -4   75.99    5.80
   4   1  -4   78.59    6.00
  -4   1   4   74.49    5.70
  -4   1   4   74.19    6.00
   4   1  -4   71.29    6.00
  -4  -1   4   73.89    6.20
   4  -1  -4   62.99    5.60
  -4  -1   4   80.49    6.20
  -4  -1   4   74.29    5.90
   4  -1  -4   76.29    5.90
   4  -1  -4   73.09    5.70
  -4   1   3   -0.20    3.30
   4   1  -3   -4.20    3.30
   4   1  -3    3.80    3.20
  -4   1   3    1.00    2.80
  -4  -1   3    3.30    3.20
   4  -1  -3    2.60    2.50
  -4  -1   3    1.20    3.30
   4  -1  -3    2.00    3.40
   4   1  -2  259.97   15.20
   4   1  -2  263.67   15.30
  -4  -1   2  250.27   15.30
  -4  -1   2  260.27   15.30
   4   1  -1  962.90   51.19
   4   1  -1  951.00   51.19
  -4  -1   1  877.51   51.19
  -4  -1   1  877.11   51.19
   4   1   0   27.90    4.00
  -4  -1   0   27.20    4.00
  -4  -1   0   33.90    4.10
   4   1   1   11.40    2.90
   4   1   1   12.50    3.20
  -4  -1  -1    7.70    3.10
   4   1   2  109.49    7.90
  -4  -1  -2  134.79    7.90
   4   1   3  184.88   13.00
  -4  -1  -3  192.88   11.60
  -4  -1  -4   88.39    6.30
   4   1   5   72.89    5.70
   4   1   5   63.09    5.40
  -4   1  -6   18.40    4.60
   4   1   6   13.30    4.30
   4   1   6    7.40    4.20
   4   1   7   11.10    4.20
   4   1   7    4.50    4.10
  -4   1  -8   60.69    7.70
   4   1   8   46.40    6.60
   4  -1   8   67.19    6.50
   4   1   9   98.19    9.00
   4   1   9  102.79    9.70
   4   1   9   97.69    8.60
  -4   1  -9   94.29   10.00
   4  -1   9  109.99    9.00
  -4  -1  -9  111.19    9.50
  -4   1 -11   -6.70    6.50
  -4  -1 -11    1.90    6.00
   4   2 -13    0.50    7.90
  -4   2  13    1.80    6.00
   4  -2 -13   11.20    6.10
  -4  -2  13   13.20    6.80
   4  -2 -13    5.30    6.70
  -4  -2  13    3.10    7.30
  -4   2  12   22.30    6.30
   4   2 -12    5.60    7.30
  -4   2  12    3.70    5.20
   4  -2 -12   -7.30    5.30
   4  -2 -12    5.90    6.40
   4  -2 -12   -0.10    4.50
  -4  -2  12   13.30    9.50
   4   2 -11    6.40    6.30
   4   2 -11    4.40    5.90
  -4   2  11    8.70    5.20
   4   2 -11   10.90    6.10
  -4   2  11   13.20    6.40
  -4  -2  11    1.50    5.70
   4  -2 -11    1.20    5.40
   4  -2 -11    4.50    5.10
   4  -2 -11   16.60    6.00
  -4   2  10   22.00    6.10
  -4   2  10    9.50    5.50
   4   2 -10   18.80    5.90
   4   2 -10   13.60    6.60
  -4  -2  10   13.30    6.00
   4  -2 -10   20.10    5.60
  -4  -2  10   22.10    6.40
   4  -2 -10   13.60    5.30
   4  -2 -10   16.10    5.80
  -4   2   9   37.30    6.30
   4   2  -9   41.30    6.30
   4   2  -9   44.10    6.80
  -4   2   9   25.30    5.80
   4   2  -9   35.80    5.80
  -4  -2   9   36.30    6.00
  -4  -2   9   37.10    6.20
   4  -2  -9   37.20    6.20
   4  -2  -9   37.20    5.80
   4  -2  -9   34.40    6.20
  -4  -2   9   38.60    6.50
  -4   2   8  129.49    9.00
  -4   2   8  121.39    9.30
   4   2  -8  116.19    8.80
   4   2  -8  127.59    9.60
  -4   2   8  112.09    9.00
   4   2  -8  101.49    9.50
  -4  -2   8  102.49    9.10
  -4  -2   8  110.09    9.00
   4  -2  -8  124.19    9.20
   4  -2  -8  132.99    8.80
   4  -2  -8  122.59    9.60
  -4   2   7   -1.40    3.30
   4   2  -7    0.70    3.90
  -4   2   7    4.80    3.90
   4   2  -7   -0.20    3.70
  -4   2   7   -0.20    3.80
   4   2  -7   -1.70    3.80
  -4  -2   7    4.30    3.80
   4  -2  -7   -2.30    3.50
  -4  -2   7    4.70    3.70
   4  -2  -7   11.70    4.00
   4  -2  -7    1.00    3.00
  -4  -2   7   -2.90    3.70
  -4   2   6   13.70    4.70
   4   2  -6   14.60    4.10
  -4   2   6    9.20    3.50
   4   2  -6    9.60    4.00
   4   2  -6   14.00    4.00
  -4   2   6   14.60    4.00
  -4  -2   6    9.00    3.80
   4  -2  -6   12.90    3.40
   4  -2  -6   15.10    3.80
  -4  -2   6   11.70    4.00
   4  -2  -6    9.80    3.80
  -4  -2   6   11.40    3.70
  -4   2   5  231.78   14.40
   4   2  -5  251.97   14.60
  -4   2   5  233.88   14.40
   4   2  -5  239.48   14.70
  -4   2   5  259.87   14.60
   4   2  -5  259.97   14.80
  -4  -2   5  246.88   14.70
  -4  -2   5  223.78   15.00
   4  -2  -5  241.38   14.30
  -4  -2   5  235.98   14.70
   4  -2  -5  233.68   14.90
   4  -2  -5  227.48   14.40
   4   2  -4   50.69    5.00
   4   2  -4   43.50    5.00
  -4   2   4   52.79    4.60
  -4   2   4   47.20    4.60
  -4   2   4   43.30    4.80
   4   2  -4   44.90    5.20
   4  -2  -4   44.20    4.40
  -4  -2   4   48.40    5.20
   4  -2  -4   49.60    4.70
  -4  -2   4   43.10    5.30
  -4  -2   4   47.40    4.80
   4  -2  -4   42.30    4.20
  -4   2   3  755.32   46.00
   4   2  -3  871.71   46.40
   4   2  -3  794.42   46.10
   4   2  -3  889.91   46.40
  -4  -2   3  824.22   46.30
  -4  -2   3  881.51   46.40
   4  -2  -3  813.02   46.10
   4  -2  -3  771.82   46.00
   4   2  -2  227.28   14.00
   4   2  -2  242.88   14.00
  -4  -2   2  227.68   14.10
  -4  -2   2  235.18   14.10
   4   2  -1 1917.71  103.59
   4   2  -1 1897.71  103.59
  -4  -2   1 1797.62  103.59
  -4  -2   1 1861.11  103.59
   4   2   0   49.90    5.10
   4   2   0   35.70    4.60
  -4  -2   0   35.90    4.40
  -4  -2   0   51.49    5.00
   4   2   1  394.96   22.10
   4   2   1  393.76   22.10
  -4  -2  -1  384.16   22.10
  -4  -2  -1  368.26   22.10
   4   2   2   22.40    3.60
   4   2   2   14.00    3.50
  -4  -2  -2   11.00    3.50
  -4  -2  -2   13.10    3.40
   4   2   3  128.69    8.30
   4   2   3  123.49    8.30
  -4  -2  -3  128.19    8.40
  -4  -2  -3  124.99    8.40
   4   2   4   14.90    3.50
   4   2   4   20.10    3.70
  -4  -2  -4   13.70    3.70
  -4  -2  -4   15.50    3.80
   4   2   5   -3.80    3.40
   4   2   5    1.80    3.10
  -4  -2  -5   -0.60    3.40
   4   2   6   77.59    6.40
   4   2   6   75.39    6.40
  -4  -2  -6   64.49    6.40
   4   2   7  110.29    8.30
   4   2   7   87.49    8.00
  -4   2  -7  105.49    8.80
  -4  -2  -7  100.89   10.30
   4  -2   7  124.29    8.60
   4   2   8   -0.90    4.60
   4   2   8    2.10    4.20
  -4   2  -8    3.20    5.50
  -4  -2  -8   -5.90    4.30
   4  -2   8    2.80    4.40
  -4  -2  -8    0.00    4.70
  -4   2  -9   54.19    7.60
   4   2   9   50.19    6.80
   4  -2   9   38.80    6.50
  -4  -2  -9   62.99    7.60
  -4   2 -10   -9.90    6.30
   4   2  10    9.50    5.50
  -4   2 -11    2.90    6.50
   4   2  11    3.90    5.70
  -4  -2 -11   10.90    5.20
   4   3 -13    4.80    8.00
   4  -3 -13    1.30    5.60
  -4  -3  13    6.40    6.70
  -4   3  12   15.90    6.00
   4   3 -12    9.30    7.60
  -4  -3  12   26.70    7.30
   4  -3 -12   26.50    6.20
   4  -3 -12   12.40    6.20
   4  -3 -12   22.30    5.60
  -4  -3  12   29.20    7.00
  -4   3  11    5.40    4.90
  -4   3  11   18.30    5.90
   4   3 -11   13.00    7.00
   4  -3 -11   10.30    4.90
   4  -3 -11   10.30    5.70
  -4  -3  11   12.70    5.80
  -4  -3  11    7.40    6.40
   4  -3 -11   10.10    5.20
   4   3 -10   45.60    6.50
  -4   3  10   41.10    6.50
  -4   3  10   49.40    6.80
   4   3 -10   37.80    7.40
   4  -3 -10   50.49    7.00
   4  -3 -10   57.09    6.40
  -4  -3  10   43.80    7.40
  -4  -3  10   42.30    6.80
   4   3  -9   29.10    6.40
  -4   3   9   39.40    6.10
  -4   3   9   22.60    5.10
   4   3  -9   31.20    6.60
  -4   3   9   31.90    5.80
   4  -3  -9   22.80    5.50
   4  -3  -9   35.50    5.80
  -4  -3   9   27.80    5.30
  -4  -3   9   31.40    6.00
   4  -3  -9   30.50    5.10
   4   3  -8  107.99    8.70
  -4   3   8  118.79    8.30
   4   3  -8   98.29    8.30
  -4   3   8  109.39    8.20
   4   3  -8   98.89    9.10
  -4   3   8  107.79    8.40
   4  -3  -8  103.19    8.30
   4  -3  -8  107.69    8.30
   4  -3  -8  108.09    8.10
  -4  -3   8   88.39    8.40
  -4  -3   8   94.49    8.50
  -4   3   7   28.20    4.60
   4   3  -7   27.60    5.20
  -4   3   7   30.70    5.00
   4   3  -7   33.70    5.50
   4   3  -7   22.90    4.80
  -4   3   7   27.60    4.90
   4  -3  -7   32.40    5.00
   4  -3  -7   25.60    4.50
  -4  -3   7   23.20    5.10
  -4  -3   7   24.20    4.40
   4  -3  -7   35.50    4.70
  -4  -3   7   23.60    5.10
   4   3  -6   69.39    6.50
  -4   3   6   59.09    5.60
   4   3  -6   57.79    5.90
  -4   3   6   61.99    5.60
   4   3  -6   60.19    6.00
  -4   3   6   59.29    5.80
  -4  -3   6   59.59    5.90
   4  -3  -6   56.79    5.30
   4  -3  -6   61.49    5.60
   4  -3  -6   61.29    5.50
  -4  -3   6   52.89    6.00
  -4   3   5   33.00    4.60
   4   3  -5   36.00    4.90
   4   3  -5   41.30    5.80
   4   3  -5   37.00    5.00
  -4  -3   5   39.30    4.90
   4  -3  -5   32.00    4.00
   4  -3  -5   31.60    4.30
  -4  -3   5   31.50    4.70
  -4  -3   5   36.50    5.00
   4  -3  -5   31.90    7.50
   4   3  -4  526.35   29.60
   4   3  -4  542.05   29.60
   4   3  -4  522.85   29.60
  -4   3   4  511.75   29.30
  -4   3   4  499.75   29.40
  -4  -3   4  520.95   29.70
   4  -3  -4  496.75   29.30
  -4  -3   4  509.65   29.60
  -4  -3   4  522.25   29.60
   4   3  -3  134.39    8.90
  -4   3   3  117.69    8.30
   4   3  -3  133.59    8.80
   4  -3  -3  118.69    8.20
  -4  -3   3  128.29    8.80
  -4  -3   3  142.79    8.90
   4   3  -2  309.57   18.60
   4   3  -2  336.97   18.80
  -4  -3   2  316.67   18.70
  -4  -3   2  311.07   18.70
   4   3  -1   -0.40    3.60
   4   3  -1    5.10    3.80
  -4  -3   1    5.30    3.70
  -4  -3   1   -2.10    3.60
   4   3   0  114.39    7.70
   4   3   0  117.89    7.70
  -4  -3   0  101.89    7.70
  -4  -3   0  111.19    7.80
   4   3   1  323.17   17.70
   4   3   1  304.07   17.70
  -4  -3  -1  277.07   17.60
  -4  -3  -1  302.57   17.70
   4   3   2  153.88    9.20
   4   3   2  135.49    9.20
  -4  -3  -2  139.99    9.30
  -4  -3  -2  134.09    9.20
   4   3   3   38.10    4.60
   4   3   3   34.00    4.50
  -4  -3  -3   33.30    4.50
  -4  -3  -3   29.60    6.10
   4   3   4   30.90    4.50
   4   3   4   29.50    4.30
  -4  -3  -4   32.00    4.50
  -4  -3  -4   28.80    4.50
   4   3   5   14.80    3.70
   4   3   5    7.60    3.80
  -4  -3  -5   11.10    4.00
  -4  -3  -5    5.90    3.50
   4   3   6   57.69    5.90
   4   3   6   51.99    5.70
  -4  -3  -6   51.49    5.90
   4   3   7    5.50    4.80
   4   3   7    5.50    4.60
  -4  -3  -7    4.70    4.80
  -4  -3  -7   14.70    5.00
   4  -3   7   11.70    4.30
   4   3   8    2.60    4.60
  -4   3  -8    4.10    5.20
   4   3   8    4.50    4.90
   4   3   8    3.40    4.90
   4  -3   8    4.40    7.90
  -4  -3  -8    5.60    4.50
  -4  -3  -8    1.20    4.40
   4   3   9   22.80    6.20
   4   3   9   17.70    5.10
   4   3   9   29.20    5.60
  -4   3  -9   11.60    6.20
  -4  -3  -9   17.80    5.70
   4  -3   9   29.70    5.70
  -4  -3  -9   12.00    5.70
  -4   3 -10   21.80    7.00
   4   3  10   22.80    5.90
  -4  -3 -10   32.60    6.50
  -4  -3 -10   16.90    5.80
  -4   4  12   18.10    6.10
  -4   4  12   34.00    6.70
   4   4 -12   21.70    7.90
  -4  -4  12   13.60    6.70
   4  -4 -12   11.30    5.60
   4  -4 -12   20.30    6.40
   4   4 -11    6.30    6.70
   4   4 -11   20.50    6.50
  -4   4  11   20.20    6.30
   4  -4 -11   14.70    4.90
   4  -4 -11   -1.20    4.80
  -4  -4  11    1.60   10.00
   4  -4 -11    4.20    5.60
  -4   4  10   34.00    6.00
   4   4 -10   19.70    6.20
   4   4 -10   26.00    6.40
   4   4 -10   20.70    6.70
  -4   4  10   27.20    7.00
  -4  -4  10   29.80    6.50
   4  -4 -10   17.60    5.40
  -4  -4  10   18.70    6.40
   4  -4 -10   26.70    5.90
   4  -4 -10   28.20    5.90
  -4   4   9   54.39    6.20
  -4   4   9   42.20    6.40
   4   4  -9   49.50    7.60
   4   4  -9   44.20    7.20
  -4   4   9   51.79    6.60
  -4  -4   9   42.60    7.00
   4  -4  -9   60.49    6.50
   4  -4  -9   42.90    6.30
  -4  -4   9   55.69    7.40
  -4   4   8  150.28   10.00
   4   4  -8  119.89   10.60
   4   4  -8  141.19   10.20
  -4   4   8  142.09    9.90
   4   4  -8  139.89   10.40
  -4  -4   8  131.59   10.30
   4  -4  -8  149.39   10.00
  -4  -4   8  139.49   10.30
   4  -4  -8  135.29    9.80
   4  -4  -8  140.09   10.10
  -4  -4   8  121.89   12.20
   4   4  -7   -1.50    4.40
  -4   4   7    6.20    4.20
  -4   4   7    9.40    3.90
   4   4  -7    9.90    4.70
  -4   4   7    7.80    3.70
   4   4  -7    6.50    4.90
   4  -4  -7   10.50    4.10
  -4  -4   7   14.70    4.70
   4  -4  -7    1.20    3.60
  -4  -4   7    7.90    4.10
   4  -4  -7    9.40    3.60
  -4  -4   7    8.10    4.50
   4   4  -6    3.50    4.10
  -4   4   6    5.10    3.80
  -4   4   6    4.40    3.50
  -4   4   6    4.90    3.70
   4   4  -6    8.40    4.20
   4   4  -6    5.80    4.50
   4  -4  -6    4.20    3.50
   4  -4  -6    4.80    3.10
   4  -4  -6    4.00    3.60
  -4  -4   6    3.50    4.00
  -4  -4   6   -0.50    4.10
  -4  -4   6    1.90    3.80
   4   4  -5  177.88   11.70
  -4   4   5  186.38   11.20
   4   4  -5  171.18   11.50
  -4   4   5  186.38   11.40
   4   4  -5  170.08   11.60
   4  -4  -5  189.88   11.20
  -4  -4   5  176.58   11.60
  -4  -4   5  159.28   11.50
   4  -4  -5  181.68   11.10
   4  -4  -5  187.68   11.30
   4   4  -4  518.05   30.00
  -4   4   4  522.95   29.80
   4   4  -4  524.75   30.10
   4   4  -4  556.94   30.10
  -4  -4   4  541.75   30.10
  -4  -4   4  541.85   30.00
  -4  -4   4  455.25   30.50
   4   4  -3   38.70    4.60
  -4   4   3   33.80    4.30
   4   4  -3   54.09    5.60
   4   4  -3   49.30    5.60
  -4  -4   3   46.40    5.40
   4  -4  -3   34.60    4.20
   4   4  -2  253.07   15.40
   4   4  -2  259.67   15.50
  -4   4   2  243.78   15.00
   4   4  -2  255.57   15.20
  -4  -4   2  262.67   15.50
  -4  -4   2  268.97   15.40
   4  -4  -2  247.98   15.00
   4   4  -1  384.06   21.70
   4   4  -1  364.46   21.70
  -4  -4   1  386.06   21.70
  -4  -4   1  356.76   21.60
   4   4   0   81.09    6.70
   4   4   0   92.49    6.80
  -4  -4   0   89.99    6.80
  -4  -4   0   84.09    6.70
   4  -4   0   85.59    6.20
   4   4   1 2391.36  129.49
   4   4   1 2326.07  129.49
  -4  -4  -1 2225.18  129.39
  -4  -4  -1 2399.16  129.59
   4   4   2  626.74   34.80
   4   4   2  636.14   34.80
  -4  -4  -2  614.84   34.90
  -4  -4  -2  575.54   34.80
   4   4   3   30.30    4.60
   4   4   3   35.40    4.70
  -4  -4  -3   33.60    7.30
  -4  -4  -3   30.90    4.70
   4   4   4    7.90    3.70
   4   4   4    3.00    3.50
  -4  -4  -4    1.80    3.70
  -4  -4  -4   13.00    4.00
   4   4   5   83.79    6.90
   4   4   5   74.09    6.70
  -4   4  -5   89.29    7.10
  -4  -4  -5   91.79    6.90
  -4  -4  -5   74.09    6.80
   4   4   6   19.70    4.80
   4   4   6   17.40    4.70
  -4   4  -6   21.80    5.00
  -4  -4  -6   24.30    4.90
  -4  -4  -6   20.80    5.00
   4  -4   6   24.40    5.20
  -4   4  -7   38.30    6.00
   4   4   7   23.70    5.60
   4   4   7   32.60    5.70
  -4  -4  -7   28.90    5.20
   4  -4   7   37.40    5.70
  -4   4  -8    0.80    4.90
   4   4   8    0.60    4.90
   4   4   8   -2.40    4.90
   4  -4   8    3.60    4.60
  -4  -4  -8    3.90    4.70
  -4  -4  -8   -1.20    4.80
  -4  -4  -8    6.50    4.20
  -4   4  -9   13.80    6.10
   4   4   9   18.00    5.90
   4   4   9   25.30    5.90
   4   4   9   17.40    5.50
  -4  -4  -9   29.80    6.30
  -4  -4  -9   20.90    5.20
  -4   4 -10    4.40    6.30
  -4  -4 -10   17.50    5.70
  -4  -4 -10    6.80    5.30
   4   5 -12   21.10    8.00
  -4   5  12   28.20    6.60
   4  -5 -12   29.50    6.90
   4  -5 -12   27.80    7.90
   4  -5 -12   25.80    6.50
   4   5 -11   31.30    7.90
  -4   5  11   45.90    7.00
   4  -5 -11   46.30    7.30
  -4  -5  11   36.70    7.40
   4  -5 -11   41.50    7.20
   4  -5 -11   49.80    6.80
  -4   5  10    5.90    5.40
  -4   5  10    9.80    5.30
   4   5 -10    7.60    5.90
   4   5 -10   10.50    6.00
   4  -5 -10    5.20    5.40
   4  -5 -10    9.50    5.30
   4  -5 -10    4.80    4.80
  -4   5   9   49.90    6.80
   4   5  -9   34.60    6.90
   4   5  -9   37.50    6.60
  -4   5   9   56.39    7.10
   4  -5  -9   48.90    6.70
   4  -5  -9   43.10    6.40
   4  -5  -9   44.20    6.60
  -4  -5   9   51.89    7.30
  -4   5   8    4.00    4.70
   4   5  -8   15.20    5.60
   4   5  -8    4.00    5.30
  -4   5   8    4.80    4.60
  -4   5   8    2.00    5.20
   4   5  -8    4.80    5.50
  -4  -5   8    3.80    4.90
  -4  -5   8    7.40    5.60
  -4  -5   8   16.30    4.90
   4  -5  -8   13.00    4.40
   4  -5  -8    2.00    4.80
   4   5  -7  121.59   10.70
  -4   5   7  153.68   10.40
  -4   5   7  150.38   10.00
  -4   5   7  149.09    9.90
   4   5  -7  133.59   10.40
   4  -5  -7  156.58   10.10
   4  -5  -7  153.18   10.20
  -4  -5   7  133.29   10.50
  -4  -5   7  148.49   10.80
   4   5  -6   16.40    4.80
  -4   5   6   15.30    4.00
  -4   5   6   18.00    4.20
   4   5  -6   14.30    4.60
  -4  -5   6    9.60    4.50
  -4  -5   6   12.90    4.40
   4  -5  -6   13.80    4.10
  -4  -5   6    9.50    4.60
   4  -5  -6   17.80    4.20
   4   5  -5   25.10    5.00
   4   5  -5   25.30    4.90
  -4   5   5   29.80    4.60
   4   5  -5   34.00    5.10
   4  -5  -5   25.60    4.20
  -4  -5   5   22.50    4.90
  -4  -5   5   18.90    4.40
   4  -5  -5   31.90    4.30
  -4  -5   5   23.20    4.90
  -4   5   4   10.40    3.50
   4   5  -4    7.30    3.80
   4   5  -4    1.50    4.00
   4   5  -4    2.30    3.90
  -4  -5   4    9.60    4.20
   4  -5  -4    5.50    3.30
  -4  -5   4    3.70    4.40
   4   5  -3  141.99    9.10
  -4   5   3  140.09    8.80
   4   5  -3  117.99   11.40
   4   5  -3  138.19    9.40
  -4  -5   3  121.59    9.30
   4  -5  -3  134.79    8.90
  -4  -5   3  127.79    9.00
   4   5  -2  475.55   30.60
  -4   5   2  513.85   31.20
   4   5  -2  538.25   30.80
   4   5  -2  578.74   30.90
  -4  -5   2  549.95   30.90
   4  -5  -2  550.04   30.50
  -4  -5   2  567.14   30.90
   4   5  -1  135.39    9.00
   4   5  -1  120.89    8.30
  -4   5   1  114.79    8.40
   4   5  -1  128.69    9.00
   4  -5  -1  142.29    8.50
  -4  -5   1  132.79    9.00
  -4  -5   1  127.09    9.00
   4   5   0   23.20    4.60
  -4   5   0   18.70    3.40
   4   5   0   20.00    4.30
  -4  -5   0   19.60    4.50
   4  -5   0   24.10    3.70
  -4  -5   0   21.60    4.60
   4   5   1 1068.39   58.79
  -4   5  -1 1040.60   58.59
   4   5   1 1041.80   58.79
  -4  -5  -1 1059.09   58.79
  -4  -5  -1 1034.10   58.79
   4   5   2  955.10   50.69
  -4   5  -2  899.11   50.59
   4   5   2  903.81   50.59
  -4  -5  -2  861.11   50.59
  -4  -5  -2  880.51   50.69
   4   5   3    9.40    3.90
   4   5   3    7.90    3.70
  -4   5  -3   -1.40    3.10
  -4  -5  -3    1.10    3.80
  -4  -5  -3    0.80    3.80
   4   5   4   38.60    5.10
  -4   5  -4   38.20    4.80
  -4  -5  -4   36.90    5.20
  -4  -5  -4   33.60    5.40
  -4   5  -5   36.50    5.50
   4   5   5   30.50    5.50
   4   5   5   39.00    5.40
  -4  -5  -5   44.60    5.60
  -4  -5  -5   28.50    4.90
  -4  -5  -5   38.90    5.50
   4   5   6    1.20    4.30
  -4   5  -6   15.40    5.10
   4   5   6    7.50    4.60
   4   5   6   11.40    4.90
  -4  -5  -6    6.00    4.40
  -4  -5  -6    4.00    5.00
  -4   5  -7   14.40    5.40
   4   5   7   19.10    5.20
   4   5   7   13.20    5.80
  -4  -5  -7   19.30    4.70
  -4  -5  -7   19.50    4.80
  -4  -5  -7   16.80    5.50
   4   5   8   35.90    7.00
   4   5   8   46.00    6.70
  -4   5  -8   44.80    7.10
  -4  -5  -8   55.09    6.50
   4  -5   8   52.29    7.60
  -4  -5  -8   59.89    7.10
   4   5   9    5.30    5.70
   4   5   9    3.10    5.10
  -4   5  -9   -6.20    5.40
  -4  -5  -9   12.80    5.50
  -4  -5  -9   -1.20    4.90
   4   5  10   28.80    7.00
   4   5  10   32.70    6.50
  -4   5 -10   36.30    7.70
  -4  -5 -10   26.40    6.30
  -4   6  12    8.00    6.20
   4   6 -12    1.40    7.10
   4  -6 -12   17.40    5.90
   4  -6 -12    7.10    4.90
   4  -6 -12   -9.90    8.60
   4   6 -11   -7.20    5.80
   4  -6 -11    8.30    5.00
   4  -6 -11   20.80    6.30
   4  -6 -11    6.30    5.60
  -4  -6  11   19.00    6.90
  -4   6  10  100.89    8.20
  -4   6  10   72.39    8.10
   4   6 -10   61.29    9.00
   4  -6 -10   82.49    8.00
   4  -6 -10   80.69    8.20
   4  -6 -10   81.89    7.90
  -4   6   9  223.18   14.10
  -4   6   9  199.98   14.10
   4  -6  -9  207.68   14.10
   4  -6  -9  214.18   14.60
   4   6  -8  229.38   16.00
  -4   6   8  265.97   15.20
  -4   6   8  235.88   15.50
   4  -6  -8  258.77   15.40
  -4  -6   8  210.18   15.40
  -4  -6   8  216.38   15.70
  -4   6   7  124.09   10.40
   4   6  -7  113.19    9.90
   4   6  -7  117.79    9.50
  -4   6   7  125.69    8.90
  -4  -6   7  120.49    9.50
   4  -6  -7  122.49    9.10
  -4  -6   7   96.19    9.60
   4  -6  -7  129.09    9.10
   4   6  -6   63.79    7.30
   4   6  -6   65.09    7.20
  -4   6   6   77.69    6.60
  -4  -6   6   52.39    7.10
   4  -6  -6   69.79    6.30
  -4  -6   6   53.89    6.80
  -4  -6   6   60.69    6.90
   4   6  -5    9.50    4.60
   4   6  -5   15.10    4.60
   4   6  -5   14.00    4.60
   4  -6  -5   26.60    4.50
  -4  -6   5   14.90    4.90
  -4  -6   5   26.60    4.80
   4   6  -4   -0.50    4.00
  -4   6   4    4.20    3.10
   4   6  -4    2.50    3.60
  -4  -6   4    1.70    4.10
  -4  -6   4    7.30    4.20
   4  -6  -4   -1.60    3.00
   4   6  -3    3.60    3.20
   4   6  -3    4.60    3.60
   4   6  -3    3.00    3.90
  -4   6   3    0.20    2.70
  -4  -6   3   -3.20    4.00
  -4  -6   3    3.00    3.70
   4  -6  -3    6.80    3.00
   4   6  -2   65.29    5.80
   4   6  -2   54.49    5.40
  -4   6   2   53.49    5.10
   4   6  -2   65.89    6.00
  -4  -6   2   52.89    5.80
  -4  -6   2   58.49    6.80
   4  -6  -2   65.09    5.30
   4   6  -1   14.10    4.00
  -4   6   1   14.30    3.40
   4   6  -1   14.50    4.30
  -4  -6   1   13.90    4.40
  -4  -6   1    8.90    4.00
   4  -6  -1   11.10    3.20
   4   6   0   48.70    5.40
  -4   6   0   44.50    4.60
  -4  -6   0   40.50    5.30
   4  -6   0   49.40    4.80
  -4  -6   0   41.70    5.20
  -4  -6   0   32.90    4.50
   4   6   1  619.34   37.00
  -4   6  -1  611.54   35.70
   4   6   1  648.54   35.80
  -4  -6  -1  627.84   35.90
  -4  -6  -1  635.04   35.80
  -4   6  -2  214.58   13.30
   4   6   2  217.88   13.30
   4   6   2  204.68   15.20
  -4  -6  -2  209.68   13.40
  -4  -6  -2  207.78   13.30
  -4   6  -3   43.80    5.50
  -4   6  -3   34.30    4.80
   4   6   3   36.70    5.30
  -4  -6  -3   35.20    5.50
  -4  -6  -3   42.70    5.50
   4   6   4   92.39    7.50
  -4   6  -4  114.79    8.30
  -4   6  -4  110.49    8.10
   4   6   4   92.39    8.10
   4   6   4  109.29    8.50
  -4  -6  -4   97.09    8.10
  -4  -6  -4  101.39    8.20
   4   6   5   -2.10    4.20
  -4   6  -5    9.20    4.60
   4   6   5    2.80    3.90
  -4   6  -5   -0.70    3.80
   4   6   5   -3.70    3.70
  -4  -6  -5    2.20    4.70
  -4  -6  -5   -1.20    4.70
   4   6   6   22.20    5.40
   4   6   6   22.10    5.30
  -4   6  -6   18.60    5.60
  -4  -6  -6   14.40    4.50
  -4  -6  -6   17.80    5.20
  -4  -6  -6   22.50    5.80
   4   6   7   -0.90    5.70
   4   6   7    5.50    5.00
  -4   6  -7   -6.80    5.00
   4   6   7   -1.00    5.10
  -4  -6  -7    6.00    5.20
  -4  -6  -7   -3.20    4.40
  -4  -6  -7   -1.30    5.20
   4   6   8   32.40    6.00
   4   6   8   23.00    6.30
  -4   6  -8   19.20    6.70
  -4  -6  -8   33.20    5.70
  -4  -6  -8   36.50   11.00
  -4   6  -9   16.10    6.50
   4   6   9   12.00    5.80
  -4  -6  -9   16.70    5.50
  -4  -6  -9   24.60    6.70
   4   6  10   12.40    5.90
   4   6  10   28.60    6.70
  -4   6 -10   18.80    7.00
  -4  -6 -10   13.20    5.80
   4   7 -11    5.00    6.90
   4  -7 -11    3.30    5.20
   4  -7 -11   13.20    7.80
   4  -7 -11   13.50    5.70
  -4   7  10    7.00    6.00
   4   7 -10    9.40    6.70
   4  -7 -10    7.00    5.70
   4  -7 -10    9.20    4.90
   4   7  -9   13.90    6.40
   4  -7  -9   11.80    5.10
   4  -7  -9   18.00    5.80
   4   7  -8   49.90    8.20
  -4   7   8   54.89    6.80
  -4   7   8   64.59    6.80
  -4  -7   8   55.39    7.80
   4  -7  -8   48.10    7.30
  -4  -7   8   53.69    7.60
   4   7  -7    7.00    5.40
  -4   7   7   -5.00    4.60
   4  -7  -7    2.60    4.50
   4   7  -6   59.79    7.40
   4  -7  -6   77.19    6.90
   4  -7  -6   67.19    6.00
  -4  -7   6   55.49    7.20
  -4   7   5   18.20    4.30
   4   7  -5    5.80    4.60
   4   7  -5    1.50    4.80
  -4  -7   5    9.30    4.90
   4  -7  -5   12.30    4.00
   4   7  -4   51.79    6.20
   4   7  -4   57.79    6.30
   4  -7  -4   70.99    5.90
  -4  -7   4   57.99    6.10
  -4  -7   4   52.19    6.50
   4   7  -3   99.09    8.20
   4   7  -3  110.49    8.50
  -4   7   3  124.09    8.10
   4   7  -3  105.79    8.20
  -4  -7   3  102.19    8.50
   4  -7  -3  122.19    8.00
  -4  -7   3  102.79    8.30
  -4   7   2    7.40    3.30
   4   7  -2    8.50    3.70
   4   7  -2    6.60    3.60
   4   7  -2   11.20    4.30
   4   7  -2   17.60    4.60
   4  -7  -2    9.00    3.30
  -4  -7   2   12.60    4.50
  -4  -7   2    9.80    4.30
   4   7  -1   19.40    3.90
   4   7  -1   23.80    4.80
  -4   7   1   19.70    4.00
   4   7  -1   21.10    4.70
  -4  -7   1   27.90    5.00
  -4  -7   1   23.00    4.70
   4  -7  -1   24.40    3.90
  -4   7   0   18.00    4.00
   4   7   0   27.30    4.80
   4   7   0   32.20    5.10
   4  -7   0   29.90    4.60
  -4  -7   0   23.40    5.00
  -4  -7   0   34.60    5.10
   4   7   1  193.68   12.70
  -4   7  -1  204.48   12.60
   4   7   1  211.48   12.90
  -4  -7  -1  187.08   12.40
  -4  -7  -1  203.78   12.80
  -4  -7  -1  191.08   12.70
   4   7   2  111.59    8.20
  -4   7  -2  117.09    8.20
   4   7   2  101.29    7.70
  -4   7  -2  111.69    8.40
   4   7   2  101.79    8.30
  -4  -7  -2  102.59    8.40
  -4  -7  -2  108.99    7.90
  -4  -7  -2  112.99    8.30
  -4   7  -3   18.20    4.10
   4   7   3    9.80    3.60
   4   7   3   10.60    5.20
  -4   7  -3   16.80    4.80
   4   7   3    8.40    4.80
  -4  -7  -3   16.20    5.00
  -4  -7  -3   12.50    4.80
   4   7   4   63.69    6.90
  -4   7  -4   66.39    6.60
   4   7   4   69.69    7.00
  -4   7  -4   71.19    7.20
   4   7   4   68.69    6.30
  -4  -7  -4   68.99    6.30
  -4  -7  -4   54.69    7.00
  -4  -7  -4   57.29    7.00
   4   7   5    5.70    4.50
  -4   7  -5    5.20    4.90
   4   7   5   -0.80    4.90
  -4   7  -5    1.60    4.20
  -4  -7  -5   -3.50    5.00
  -4  -7  -5    2.40    5.20
  -4   7  -6   26.80    6.40
  -4   7  -6   29.50    4.90
   4   7   6   25.90    5.80
   4   7   6   21.50    4.90
   4   7   6   28.80    6.00
  -4  -7  -6   28.30    6.40
  -4  -7  -6   18.60    4.60
  -4  -7  -6   17.50    5.30
  -4   7  -7   61.29    8.20
   4   7   7   55.19    7.00
   4   7   7   47.50    6.90
  -4   7  -7   64.09    7.80
   4   7   7   68.29    7.50
  -4  -7  -7   71.39    7.20
  -4  -7  -7   51.59    6.70
  -4  -7  -7   61.99    7.30
  -4   7  -8   -6.30    5.50
   4   7   8   13.40    5.10
   4   7   8    2.20    5.40
  -4  -7  -8   -0.60    4.70
  -4  -7  -8    5.40    4.80
  -4  -7  -8    6.00    5.80
   4   7   9    3.90    6.20
  -4   7  -9    7.40    6.50
   4   7   9   11.80    5.50
  -4  -7  -9    3.60    5.10
  -4  -7  -9    5.80    6.00
   4   8 -11   -7.00    6.30
   4  -8 -11   12.30    5.80
   4  -8 -11   -2.50    6.10
   4   8 -10   -1.60    6.30
   4  -8 -10   -1.60    4.90
   4  -8 -10   -2.20    5.70
   4   8  -9   -0.20    6.50
  -4   8   9   11.80    6.30
   4  -8  -9    3.50    5.20
   4   8  -8   47.70    7.90
  -4  -8   8   31.40    6.60
   4  -8  -8   51.09    6.80
   4   8  -7    5.50    5.60
  -4  -8   7   -7.10    5.20
   4  -8  -7    1.90    4.40
   4   8  -6    1.80    5.10
  -4   8   6   14.00    5.00
   4  -8  -6    1.60    4.10
  -4   8   5   20.50    5.60
   4   8  -5   12.30    4.80
   4   8  -5   14.80    5.10
   4  -8  -5   18.00    4.70
  -4  -8   5   22.90    5.50
   4   8  -4  238.58   16.50
  -4   8   4  265.37   16.30
   4  -8  -4  277.57   16.20
  -4   8   3   11.10    3.70
   4   8  -3    7.70    4.60
   4   8  -3   11.90    4.30
   4   8  -3   14.00    4.10
   4  -8  -3   11.50    4.00
  -4  -8   3    5.30    4.80
   4   8  -2    3.60    3.60
   4   8  -2   -0.90    4.30
  -4   8   2    0.30    3.30
   4   8  -2    3.60    3.80
  -4  -8   2   -1.20    4.30
  -4  -8   2   -1.80    4.50
   4  -8  -2    2.40    3.60
  -4   8   1    9.00    3.80
   4   8  -1    7.20    4.50
   4   8  -1    5.70    4.20
   4   8  -1    4.00    3.70
  -4  -8   1    9.80    4.60
   4  -8  -1   12.50    3.80
   4   8   0   46.50    5.70
  -4   8   0   36.50    4.90
   4   8   0   38.30    4.90
   4   8   0   37.20    5.50
  -4  -8   0   45.10    6.10
  -4  -8   0   45.00    5.80
  -4  -8   0   34.50    5.10
   4  -8   0   42.80    5.50
   4   8   1    4.40    3.60
   4   8   1    4.50    4.60
  -4   8  -1   11.10    3.90
   4   8   1    4.50    4.40
  -4  -8  -1   -0.90    4.50
  -4  -8  -1    1.60    3.50
  -4  -8  -1    9.60    4.80
   4   8   2  158.88   11.80
  -4   8  -2  186.08   11.90
   4   8   2  180.58   11.50
   4   8   2  177.58   11.80
  -4   8  -2  159.18   11.60
  -4  -8  -2  157.58   11.90
  -4  -8  -2  175.28   11.80
  -4  -8  -2  187.28   11.50
  -4   8  -3    0.30    4.80
   4   8   3   -1.60    5.00
   4   8   3   -8.10    4.30
  -4  -8  -3    4.10    3.80
  -4  -8  -3    9.30    5.10
  -4  -8  -3   -9.20    5.00
  -4   8  -4   -5.00    4.00
   4   8   4   -1.10    4.60
   4   8   4    6.40    3.60
  -4   8  -4    9.40    5.10
   4   8   4   -0.70    4.80
  -4  -8  -4    3.30    5.10
  -4  -8  -4   -0.70    3.70
  -4  -8  -4   -2.40    5.00
  -4   8  -5   19.70    5.00
   4   8   5   20.00    4.70
  -4   8  -5   27.00    5.80
   4   8   5   20.70    5.80
   4   8   5   19.50    5.10
  -4  -8  -5   12.90    5.60
  -4  -8  -5   16.30    4.60
  -4  -8  -5   19.10    5.90
   4   8   6   51.39    6.90
  -4   8  -6   33.60    6.00
   4   8   6   35.70    6.00
  -4   8  -6   40.00    7.30
   4   8   6   42.20    6.60
  -4  -8  -6   53.49    6.50
  -4  -8  -6   41.30    7.20
  -4  -8  -6   40.10    6.60
   4   8   7   14.80    5.50
  -4   8  -7    9.40    6.10
   4   8   7   -2.00    7.30
   4   8   7   10.70    5.60
  -4  -8  -7    6.50    5.60
  -4  -8  -7   12.70    6.00
  -4  -8  -7    9.20    4.80
   4   8   8   18.90    7.30
  -4   8  -8   10.70    6.60
   4   8   8   25.50    6.30
  -4  -8  -8    2.90    5.00
  -4  -8  -8   17.00    5.70
  -4  -8  -8   17.40    6.10
   4   8   9   13.10    6.00
   4   8   9   24.00    6.70
  -4   8  -9    6.90    6.60
  -4  -8  -9   13.10    5.60
  -4  -8  -9    8.30    6.20
   4   9 -10   18.60    7.40
   4  -9 -10   24.10    6.40
   4   9  -9   17.70    7.00
   4  -9  -9    7.00    5.80
   4  -9  -9    9.70    5.30
   4   9  -8   16.00    6.70
   4  -9  -8   23.30    6.00
   4  -9  -8   12.40    5.20
   4  -9  -8   29.50    5.70
   4   9  -7   55.09    8.40
   4  -9  -7   56.39    6.80
   4   9  -6   65.99    8.30
   4   9  -6   50.79    9.10
   4  -9  -6   61.19    7.10
   4   9  -5   15.00    5.60
  -4   9   5   12.70    4.80
   4   9  -5   14.80    5.00
   4  -9  -5   18.60    5.00
  -4   9   4   72.99    7.10
   4   9  -4   67.49    8.00
   4  -9  -4   62.09    6.60
  -4  -9   4   63.19    7.80
   4   9  -3  166.18   12.40
   4   9  -3  184.58   12.60
  -4  -9   3  178.28   12.70
   4  -9  -3  208.68   12.40
  -4   9   2   63.79    6.20
   4   9  -2   65.29    6.80
   4   9  -2   56.79    6.40
   4   9  -2   64.89    6.60
   4   9  -2   49.80    6.40
   4  -9  -2   66.49    6.30
  -4  -9   2   49.90    6.60
   4   9  -1    0.30    4.20
  -4   9   1   11.00    4.20
   4  -9  -1   11.20    4.50
  -4  -9   1   -4.50    4.80
   4   9   0  126.59   10.10
   4   9   0  150.48   10.10
   4   9   0  150.78   10.50
  -4   9   0  134.69   10.00
  -4  -9   0  146.89   10.40
  -4  -9   0  129.09   10.30
   4  -9   0  155.08   10.40
   4   9   1  127.79    9.00
  -4   9  -1  126.49    9.10
   4   9   1  103.89    9.00
   4   9   1  117.99    9.40
  -4  -9  -1  111.59    9.50
  -4  -9  -1  122.89    9.40
  -4  -9  -1  111.89    8.90
  -4   9  -2    1.10    4.40
   4   9   2   -0.10    4.90
  -4   9  -2    2.40    4.80
   4   9   2    1.20    4.90
   4   9   2    6.30    4.00
  -4  -9  -2    4.90    3.80
  -4  -9  -2   -5.70    4.90
  -4  -9  -2   -2.90    5.20
  -4   9  -3   20.60    6.00
   4   9   3   28.90    4.70
  -4   9  -3   12.10    5.20
   4   9   3   18.50    5.20
   4   9   3   25.20    5.80
  -4  -9  -3   22.80    5.10
  -4  -9  -3   19.10    5.80
  -4  -9  -3   12.00    5.60
  -4   9  -4   11.20    4.80
   4   9   4    3.40    5.30
  -4   9  -4   10.00    5.40
   4   9   4   13.50    5.10
  -4  -9  -4    6.50    5.70
  -4  -9  -4    2.40    4.10
  -4  -9  -4    4.20    5.40
   4   9   5    9.40    5.90
  -4   9  -5    0.70    6.00
  -4   9  -5   -0.10    5.50
   4   9   5    6.40    4.50
   4   9   5   -0.80    4.70
  -4  -9  -5   -2.90    5.50
  -4  -9  -5   -0.30    4.50
  -4  -9  -5   -1.40    5.70
   4   9   6   -6.00    7.80
  -4   9  -6   -4.00    5.50
   4   9   6    3.10    5.40
  -4  -9  -6    6.80    4.90
  -4  -9  -6    4.20    5.00
  -4  -9  -6    2.10    5.40
  -4   9  -7   37.10    7.80
   4   9   7   40.00    6.90
  -4  -9  -7   36.20    6.70
  -4  -9  -7   28.00    7.20
  -4  -9  -7   28.80    6.00
   4   9   8   25.80    7.00
  -4   9  -8   31.90    7.90
   4   9   8   17.50    6.30
  -4  -9  -8   20.50    5.70
  -4  -9  -8   19.50    6.80
  -4  -9  -8    6.80    6.00
   4  10  -9    3.60    7.00
   4 -10  -9   19.00    6.00
   4 -10  -9   12.00    5.50
   4  10  -8   10.00    6.40
   4 -10  -8   11.50    5.40
   4 -10  -8   13.70    5.20
   4 -10  -8   11.00    5.20
   4  10  -7  181.98   14.60
   4 -10  -7  215.78   14.00
   4  10  -6    3.70    5.50
   4 -10  -6    1.20    4.60
   4  10  -5   19.50    5.80
   4 -10  -5   17.50    7.10
   4  10  -4   87.99    8.20
   4  10  -4   75.79    8.60
   4 -10  -4   84.69    7.80
  -4 -10   4   77.29    7.80
   4  10  -3   22.80    5.40
  -4  10   3   13.80    4.60
   4  10  -3    9.10    4.50
   4 -10  -3   16.00    5.10
  -4 -10   3    5.30    5.50
   4  10  -2   90.09    8.20
   4  10  -2   77.09    7.70
  -4  10   2  101.19    8.10
   4 -10  -2  108.39    8.10
  -4 -10   2   95.19    8.30
  -4 -10   2   83.59    8.40
  -4  10   1    5.90    4.70
  -4 -10   1   -1.80    5.50
  -4 -10   1    3.80    5.30
   4 -10  -1   10.60    4.70
   4  10   0   36.30    9.00
  -4  10   0   50.29    6.00
   4  10   0   46.00    6.80
   4  10   0   43.50    6.50
  -4 -10   0   64.19    6.90
  -4 -10   0   47.40    7.20
   4 -10   0   52.59    6.70
   4  10   1  621.94   37.20
  -4  10  -1  652.33   37.20
  -4 -10  -1  657.63   37.30
  -4 -10  -1  663.73   37.10
  -4 -10  -1  606.64   37.10
   4  10   2   24.60    5.40
  -4  10  -2   27.70    6.20
   4  10   2   17.10    6.10
   4  10   2   26.00    5.80
  -4  10  -2   24.00    5.90
  -4 -10  -2   12.10    5.00
  -4 -10  -2   28.50    6.10
  -4 -10  -2   21.30    6.40
  -4  10  -3   98.49    8.90
  -4  10  -3   79.19    8.50
   4  10   3   98.99    8.00
   4  10   3   92.49    8.30
  -4 -10  -3   80.39    8.60
  -4 -10  -3   85.09    8.40
  -4 -10  -3   76.29    8.00
  -4  10  -4   16.40    9.80
   4  10   4   20.50    5.10
   4  10   4   22.50    6.10
   4  10   4   26.40    6.20
  -4 -10  -4   21.40    5.40
  -4 -10  -4   14.40    6.30
  -4 -10  -4   28.90    6.80
  -4  10  -5    1.70    5.90
   4  10   5    4.30    5.30
   4  10   5   10.40    9.50
  -4 -10  -5   18.20    6.10
  -4 -10  -5   -4.80    5.70
  -4 -10  -5    2.40    4.90
  -4  10  -6    8.10    6.30
  -4 -10  -6    3.80    5.00
  -4 -10  -6   -3.60    6.00
  -4 -10  -6   14.00    5.70
  -4  10  -7   29.10    7.50
  -4 -10  -7   36.80    7.30
  -4 -10  -7   29.50    6.10
  -4 -10  -7   24.50    7.80
   4  11  -8    9.70    7.00
   4 -11  -8   14.60    5.50
   4  11  -7    0.00    6.00
   4 -11  -7    6.80    5.00
   4  11  -6   13.10    5.90
   4 -11  -6    7.50    5.00
   4  11  -5  153.38   12.90
   4 -11  -5  183.58   12.50
   4  11  -4   30.50    7.00
   4 -11  -4   33.80    6.20
   4  11  -3    9.40    5.20
   4 -11  -3    6.50    4.90
   4  11  -2   56.69    7.10
   4  11  -2   36.10    7.40
   4  11  -1   50.69    6.80
  -4 -11   1   53.59    7.40
   4 -11  -1   63.49    7.50
   4  11   0   12.90    5.90
   4  11   0   17.80    5.10
  -4 -11   0   25.60    6.30
  -4 -11   0    8.90    6.10
   4  11   1   41.80    6.10
  -4 -11  -1   26.20    5.80
  -4 -11  -1   38.60    6.30
  -4 -11  -1   35.30    7.10
  -4  11  -2    4.50    5.90
   4  11   2   11.50    5.40
   4  11   2    2.40    5.60
  -4 -11  -2   14.60    5.60
  -4 -11  -2   13.30    6.10
  -4 -11  -2    6.40    5.10
   4  11   3  108.69    9.40
  -4  11  -3  126.99   10.30
  -4 -11  -3  101.79   10.00
  -4 -11  -3  112.39    9.70
  -4 -11  -3  109.19    9.50
  -4  11  -4   14.10    6.70
  -4 -11  -4   17.30    6.50
  -4 -11  -4   14.40    5.10
  -4 -11  -4   14.10    6.50
   4  11   5   -0.80    6.20
  -4  11  -5   -5.50    5.90
  -4 -11  -5   16.30    6.80
  -4 -11  -5   -4.00    6.40
  -4 -11  -5    5.20    5.10
  -4  11  -6   12.50    6.60
   4  11   6    8.30    6.30
  -4 -11  -6    7.60    5.00
  -4 -11  -6   21.10    6.30
   4  12  -7   16.00    7.00
   4 -12  -7   11.70    5.40
   4  12  -6   -2.20    5.10
   4 -12  -6    5.20    5.30
   4  12  -5   97.09    9.80
   4 -12  -5   89.79    9.00
   4  12  -4   25.40    6.60
   4 -12  -4   35.10    6.90
   4  12  -3    2.20    5.20
   4 -12  -3    5.90    4.40
   4  12  -2   21.50    6.00
   4 -12  -2   33.10    5.90
  -4 -12   1   13.70    6.30
   4 -12  -1   13.00    5.70
  -4 -12   0    8.10    5.90
  -4 -12  -1    7.20    5.30
  -4 -12  -1   21.40    6.00
  -4  12  -2    4.30    5.70
  -4 -12  -2   15.50    7.10
  -4 -12  -2   13.00    5.40
  -4 -12  -2   11.90    5.70
  -4  12  -3    9.10    6.10
  -4 -12  -3    7.70    6.90
  -4 -12  -3    0.30    4.90
  -4 -12  -3   -8.80    5.90
   4  12   4   20.10    6.40
  -4  12  -4    3.70    6.20
  -4 -12  -4    1.70    6.60
  -4 -12  -4   10.20    4.90
  -4  12  -5   12.00    6.70
   4  12   5   19.60    6.10
  -4 -12  -5    7.00    6.60
  -4 -12  -5    9.40    5.00
   4  13  -5   17.40    6.50
   4 -13  -5    2.50    5.40
   4  13  -4    9.80    6.30
   4 -13  -4    0.80    5.00
   4  13  -3   -3.20    5.00
   4 -13  -3    1.40    5.30
   4  13  -2   18.20    6.00
   4 -13  -2   16.70    5.90
   4  13  -1    7.50    5.90
   4 -13  -1   -0.30    5.00
  -4  13  -2    6.90    6.10
  -4 -13  -2   14.30    7.20
  -4 -13  -2    6.50    5.00
  -4  13  -3   43.00    8.10
  -4 -13  -3   30.60    7.30
  -4 -13  -3   30.90    6.70
   4  14  -2   33.90    7.40
   4 -14  -2   29.70    7.10
   4  14  -1   17.20    6.00
   5   0 -13    4.40    6.20
  -5   0  13   14.40    6.10
   5   0 -13   -2.20    6.10
   5   0 -12   -1.70    6.30
   5   0 -12   -1.20    6.90
  -5   0  12    1.60    6.40
   5   0 -12   13.60    5.90
  -5   0  12   11.30    6.10
   5   0 -11    2.40    5.90
  -5   0  11   -0.40    5.70
  -5   0  11    0.50    5.60
   5   0 -11    0.90    6.30
  -5   0  10   36.70    6.70
   5   0 -10   40.30    7.20
   5   0 -10   41.80    6.40
   5   0 -10   35.80    7.10
  -5   0  10   39.10    7.20
  -5   0   9   -6.60    4.90
   5   0  -9    5.20    5.50
  -5   0   9   10.80    5.50
  -5   0   9    5.90    4.90
   5   0  -9   -7.70    5.50
   5   0  -9   10.00    4.90
  -5   0   8   65.59    7.30
  -5   0   8   83.69    7.20
   5   0  -8   71.99    7.40
  -5   0   8   74.89    7.20
   5   0  -8   79.19    6.70
   5   0  -8   79.39    7.50
   5   0  -7    2.30    4.00
   5   0  -7    1.10    3.30
   5   0  -7    2.70    4.00
  -5   0   7    0.10    6.20
  -5   0   7   -1.20    3.60
  -5   0   6    5.70    3.60
  -5   0   6   10.30    3.60
   5   0  -6    4.30    3.90
  -5   0   6    7.60    4.00
   5   0  -6    8.10    3.70
   5   0  -6    3.80    3.30
   5   0  -5   -2.10    3.40
  -5   0   5   -3.70    3.10
  -5   0   5   -0.90    3.60
   5   0  -5    0.10    3.10
   5   0  -5    4.70    3.10
  -5   0   5   -1.40    3.50
  -5   0   4  661.33   36.70
   5   0  -4  623.44   36.50
   5   0  -4  655.73   36.60
  -5   0   4  646.54   36.70
   5   0  -3    1.30    3.20
  -5   0   3    1.30    3.80
   5   0  -3    1.60    3.40
  -5   0   3   -0.40    3.20
   5   0  -2  135.59    8.70
   5   0  -2  132.39    8.80
  -5   0   1    1.70    3.40
   5   1 -13   13.20    5.90
   5   1 -13   -1.50    7.10
  -5   1  13   -6.50    5.70
   5  -1 -13   -7.30    5.50
  -5  -1  13    3.20    6.30
   5  -1 -13   -2.30    6.40
  -5   1  12   15.70    5.80
   5   1 -12   10.80    7.30
  -5   1  12    6.40    5.70
   5  -1 -12    0.40    5.80
  -5  -1  12   12.50    6.90
   5  -1 -12    7.80    5.10
  -5  -1  12    2.10    6.30
   5  -1 -12   14.40    5.90
  -5   1  11   18.80    6.40
   5   1 -11   24.30    6.90
  -5   1  11   26.60    6.60
   5   1 -11   22.00    5.40
   5   1 -11   11.60    7.00
   5  -1 -11   16.10    6.20
  -5  -1  11    5.10    6.00
   5  -1 -11   19.10    5.60
  -5  -1  11   23.00    6.80
   5  -1 -11   14.60    5.80
   5   1 -10   10.80    4.70
   5   1 -10   -2.60    5.50
   5   1 -10   -2.80    5.90
  -5   1  10    0.20    5.60
  -5   1  10    1.50    5.10
   5  -1 -10    8.30    5.60
  -5  -1  10   -7.30    5.40
  -5  -1  10    3.90    5.80
   5  -1 -10    0.20    4.70
   5  -1 -10    4.70    5.20
   5   1  -9  473.35   27.20
   5   1  -9  466.45   27.40
  -5   1   9  436.36   27.10
  -5   1   9  451.75   27.10
   5   1  -9  420.76   26.90
   5  -1  -9  476.85   27.00
  -5  -1   9  453.25   27.10
  -5  -1   9  441.06   27.20
   5  -1  -9  493.95   27.10
   5  -1  -9  438.06   27.10
  -5  -1   9  473.95   27.40
  -5   1   8   27.20    5.80
   5   1  -8   26.40    4.90
  -5   1   8   23.60    5.30
  -5   1   8   20.40    5.30
   5   1  -8   25.50    5.20
   5   1  -8   30.10    5.40
   5  -1  -8   18.40    5.00
   5  -1  -8   20.40    5.40
  -5  -1   8   28.70    7.00
  -5  -1   8   26.10    5.20
   5  -1  -8   28.20    5.00
  -5   1   7    3.00    4.10
  -5   1   7    0.50    3.70
   5   1  -7    2.10    4.00
   5   1  -7    1.10    4.10
  -5   1   7   -2.00    4.10
  -5  -1   7    1.60    3.90
   5  -1  -7    0.20    3.60
   5  -1  -7   -0.80    3.40
  -5  -1   7    0.50    4.00
  -5  -1   7   -4.20    3.70
  -5   1   6  156.78   10.80
   5   1  -6  162.88   10.80
   5   1  -6  156.68   10.90
  -5   1   6  168.88   11.00
   5   1  -6  174.68   11.10
   5  -1  -6  163.48   10.70
   5  -1  -6  172.68   10.70
  -5  -1   6  180.78   11.20
  -5  -1   6  165.08   11.00
   5  -1  -6  171.98   10.80
  -5  -1   6  160.78   10.90
  -5   1   5   -1.70    5.00
   5   1  -5    1.90    3.10
   5   1  -5    0.20    3.40
   5   1  -5    0.70    4.00
  -5  -1   5    3.70    3.90
   5  -1  -5   -1.10    3.30
   5  -1  -5   -1.60    2.70
  -5  -1   5   -4.60    3.60
  -5  -1   5    2.50    3.80
   5  -1  -5    0.10    3.00
   5   1  -4    4.40    3.50
  -5   1   4    5.10    4.40
   5   1  -4    6.80    3.00
   5   1  -4    7.80    3.80
  -5  -1   4    4.20    3.70
  -5  -1   4    6.50    4.30
   5  -1  -4    7.00    3.30
   5  -1  -4    3.90    3.70
   5   1  -3  360.56   20.00
   5   1  -3  347.57   20.00
  -5   1   3  332.97   19.90
  -5  -1   3  343.47   20.10
   5  -1  -3  351.76   19.90
  -5  -1   3  332.97   20.00
   5  -1  -3  325.77   19.70
   5   1  -2  342.27   19.90
   5   1  -2  350.86   19.90
  -5  -1   2  344.27   19.90
  -5  -1   2  326.27   19.90
   5   1  -1  242.38   13.60
  -5  -1   1  211.28   13.60
  -5  -1   1  222.18   13.60
   5   1   0   -1.70    3.20
   5   1   0   -0.90    3.30
  -5  -1   0   -2.50    3.10
   5   1   2   51.69    5.00
   5   1   5  235.18   14.90
  -5   1 -10   -0.60    6.10
  -5  -1 -10    5.10    4.90
  -5   2  13   20.70    6.50
  -5   2  13   14.20    6.90
   5   2 -13   23.50    8.70
   5  -2 -13   11.70    6.40
  -5  -2  13   19.50    7.20
  -5  -2  13   19.60    7.30
   5  -2 -13    6.00    6.00
  -5   2  12   15.80    8.00
   5   2 -12   11.20    6.50
  -5   2  12   -4.10    5.40
   5   2 -12   -6.10    6.70
   5  -2 -12    3.00    5.40
  -5  -2  12    6.90    6.30
  -5  -2  12   -4.20    7.00
   5  -2 -12   14.90    6.20
   5  -2 -12    5.60    4.90
  -5   2  11   24.90    6.20
   5   2 -11   24.60    6.60
   5   2 -11   26.80    5.70
   5   2 -11   24.30    7.70
  -5   2  11   32.70    6.30
  -5  -2  11   34.10    6.20
   5  -2 -11   28.60    5.90
   5  -2 -11   30.00    6.40
   5  -2 -11   21.90    6.70
  -5  -2  11   32.50    7.30
  -5   2  10   -1.30    5.40
   5   2 -10    0.70    4.70
   5   2 -10    0.50    5.60
   5   2 -10   -2.30    6.10
  -5   2  10   -3.90    5.30
   5  -2 -10   -2.70    4.90
  -5  -2  10    3.00    5.30
   5  -2 -10    6.70    4.70
  -5  -2  10    4.60    7.90
   5  -2 -10   10.80    6.00
   5   2  -9   84.09    8.10
  -5   2   9  116.99    8.80
  -5   2   9   92.69    8.70
   5   2  -9   95.99    9.30
  -5   2   9   88.39    8.30
   5   2  -9   97.69    9.40
   5  -2  -9   99.39    8.50
   5  -2  -9  100.19    8.90
  -5  -2   9   91.79    8.60
   5  -2  -9   92.49    8.10
  -5  -2   9   89.09    8.60
  -5   2   8   59.09    6.40
   5   2  -8   56.09    6.80
  -5   2   8   57.99    6.80
   5   2  -8   62.19    6.60
  -5   2   8   58.19    6.70
   5   2  -8   51.59    7.20
  -5  -2   8   63.39    6.80
   5  -2  -8   54.39    6.60
  -5  -2   8   63.59    6.80
   5  -2  -8   65.49    6.80
   5  -2  -8   63.89    6.20
  -5   2   7  141.09    9.40
   5   2  -7  132.29    9.50
   5   2  -7  126.49    9.80
  -5   2   7  139.49    9.50
  -5   2   7  134.99    9.40
   5   2  -7  126.39    9.60
   5  -2  -7  131.69    9.20
  -5  -2   7  125.69    9.60
  -5  -2   7  129.29    9.70
   5  -2  -7  128.49    9.30
   5  -2  -7  133.89    9.50
   5   2  -6   -1.10    3.70
   5   2  -6   -0.80    3.40
  -5   2   6   -1.00    3.60
  -5   2   6   -0.10    3.10
   5   2  -6   -2.50    4.00
  -5   2   6    0.30    3.70
  -5  -2   6   -1.40    3.50
   5  -2  -6   -1.10    3.10
   5  -2  -6    2.10    3.90
   5  -2  -6    0.10    3.10
  -5  -2   6   -3.50    3.80
  -5  -2   6    1.00    3.90
  -5   2   5   23.30    4.10
  -5   2   5   16.50    3.60
   5   2  -5   15.10    3.70
  -5   2   5   24.90    4.30
   5   2  -5   15.80    4.30
   5   2  -5   10.50    4.20
   5  -2  -5   17.50    3.40
  -5  -2   5   14.60    4.20
   5  -2  -5   19.00    4.50
  -5  -2   5   18.10    4.60
  -5  -2   5   17.70    4.30
  -5   2   4 1581.34   91.69
   5   2  -4 1700.03   91.99
   5   2  -4 1735.83   92.09
   5  -2  -4 1719.53   91.79
  -5  -2   4 1661.83   92.09
  -5  -2   4 1587.64   92.09
   5  -2  -4 1586.44   91.79
   5   2  -3    6.50    4.10
   5   2  -3    9.30    3.80
  -5  -2   3   10.90    4.00
  -5  -2   3   18.20    4.20
   5   2  -2   43.20    5.20
   5   2  -2   36.20    5.00
  -5  -2   2   36.30    4.90
  -5  -2   2   41.40    5.20
   5   2  -1   -1.10    3.50
   5   2  -1   -0.10    3.50
  -5  -2   1    1.40    3.40
  -5  -2   1    1.60    3.60
   5   2   0   66.79    5.60
   5   2   0   71.59    5.70
  -5  -2   0   59.49    5.50
  -5  -2   0   63.49    5.70
   5   2   1  437.36   24.50
   5   2   1  416.16   24.50
  -5  -2  -1  423.36   24.50
   5   2   2    3.20    6.50
   5   2   2    1.70    3.30
  -5  -2  -2    6.00    3.60
  -5  -2  -2    3.70    3.40
   5   2   3   10.70    3.50
  -5  -2  -3   10.40    3.40
   5   2   4   77.59    6.20
  -5  -2  -4   79.89    6.30
   5   2   5   29.60    4.70
   5   2   5   38.40    5.10
  -5  -2  -5   27.90    4.40
   5   2   6   53.99    5.90
  -5  -2  -6   62.29    6.90
   5   2   8   33.70    5.70
   5   2  10   15.80    5.90
  -5   2 -10    9.40    6.30
  -5  -2 -10   24.30    6.20
  -5  -2 -10    9.10    6.00
  -5   3  12   24.00    6.40
  -5   3  12    8.50    5.20
   5   3 -12    7.00    7.10
   5  -3 -12   11.10    5.80
  -5  -3  12    6.00    7.10
   5  -3 -12    6.70    5.90
   5   3 -11   37.90    8.50
  -5   3  11   39.70    7.00
   5  -3 -11   51.89    7.00
   5  -3 -11   44.10    7.10
  -5  -3  11   42.90    7.50
   5  -3 -11   30.00    6.60
  -5  -3  11   58.99   12.20
   5   3 -10   91.99    8.70
  -5   3  10  115.79    9.20
   5   3 -10   87.79    9.50
   5  -3 -10  108.99   12.70
   5  -3 -10   97.29    8.90
  -5  -3  10   95.19    9.30
   5  -3 -10   96.79    8.80
   5   3  -9  158.78   11.70
  -5   3   9  192.68   11.90
   5   3  -9  160.08   12.00
   5   3  -9  151.68   12.50
  -5   3   9  178.08   12.00
  -5   3   9  158.58   11.90
   5  -3  -9  172.98   11.90
   5  -3  -9  183.48   11.80
  -5  -3   9  162.88   12.10
  -5  -3   9  144.09   11.90
   5   3  -8  168.08   12.40
  -5   3   8  191.98   12.50
  -5   3   8  205.88   12.70
   5   3  -8  172.28   12.70
  -5   3   8  199.78   12.60
   5   3  -8  200.88   13.20
  -5  -3   8  166.88   12.70
   5  -3  -8  198.58   12.50
  -5  -3   8  172.08   12.70
   5  -3  -8  199.68   12.30
  -5  -3   8  173.78   12.90
   5  -3  -8  186.38   12.50
   5   3  -7    3.90    4.70
   5   3  -7   10.10    4.80
  -5   3   7   15.40    4.90
  -5   3   7   12.20    4.50
  -5   3   7   12.70    4.00
   5   3  -7   14.60    4.40
   5  -3  -7   18.30    4.50
  -5  -3   7    8.70    4.70
  -5  -3   7   14.50    4.50
  -5  -3   7    6.80    4.90
   5  -3  -7   21.90    4.10
   5  -3  -7   18.30    4.10
  -5   3   6   53.09    5.50
  -5   3   6   56.49    5.40
   5   3  -6   42.80    5.80
   5   3  -6   46.40    6.10
   5   3  -6   46.00    5.80
  -5   3   6   53.99    5.60
   5  -3  -6   47.40    5.20
   5  -3  -6   49.40    5.00
  -5  -3   6   43.20    5.70
  -5  -3   6   41.10    5.70
  -5  -3   6   46.60    6.60
   5  -3  -6   44.50    5.30
   5   3  -5   47.90    5.60
  -5   3   5   42.00    4.90
   5   3  -5   45.40    6.30
  -5   3   5   41.00    4.90
   5   3  -5   38.70    5.30
   5  -3  -5   38.40    4.60
  -5  -3   5   45.30    5.70
  -5  -3   5   46.20    5.60
   5  -3  -5   57.69    5.60
  -5  -3   5   38.00    5.00
  -5   3   4  290.37   18.20
   5   3  -4  327.37   18.60
   5   3  -4  319.97   18.70
   5  -3  -4  311.37   18.20
  -5  -3   4  313.17   18.60
  -5  -3   4  301.97   18.40
  -5  -3   4  323.87   18.70
   5   3  -3   37.00    5.40
  -5   3   3   31.90    3.90
   5   3  -3   30.90    5.10
  -5  -3   3   33.80    5.30
   5  -3  -3   29.30    3.80
  -5  -3   3   28.50    5.10
   5   3  -2    8.10    4.20
   5   3  -2   15.40    4.20
  -5  -3   2   18.50    4.30
  -5  -3   2   13.00    4.30
   5   3  -1   62.99    5.90
   5   3  -1   69.19    5.90
  -5  -3   1   62.29    5.80
  -5  -3   1   62.39    5.80
   5   3   0   41.40    5.00
   5   3   0   39.50    4.90
  -5  -3   0   36.10    4.70
  -5  -3   0   37.10    4.80
   5   3   1   20.20    4.20
   5   3   1   19.20    4.00
  -5  -3  -1   15.50    4.20
  -5  -3  -1   15.70    4.00
   5   3   2    1.10    4.20
   5   3   2    1.50    3.30
  -5  -3  -2   -4.90    3.20
  -5  -3  -2    4.20    3.70
   5   3   3    8.00    3.70
   5   3   3    9.10    3.70
  -5  -3  -3    8.20    3.50
  -5  -3  -3   12.50    3.90
   5   3   4    2.60    3.80
   5   3   4    8.60    3.40
  -5  -3  -4    3.70    3.90
  -5  -3  -4   -3.30    3.70
   5   3   5  111.39    8.30
   5   3   5  122.89    8.20
  -5  -3  -5  112.49    8.30
  -5  -3  -5   96.39    8.00
   5   3   6   25.10    5.00
   5   3   6   21.50    5.30
  -5  -3  -6   21.70    5.10
   5   3   7   27.00    5.60
  -5  -3  -7   24.90    5.20
   5   3   8   24.30    5.70
   5   3   8   39.80    6.10
  -5   3  -9    4.30    6.10
   5  -3   9   18.00    6.20
  -5   3 -10   35.80    7.40
  -5  -3 -10   34.60    6.60
   5   4 -12   14.40    8.10
  -5   4  12   22.90    6.30
  -5  -4  12   26.50    7.80
   5  -4 -12   19.50    6.40
  -5  -4  12   13.20    7.30
   5  -4 -12   33.30    6.90
   5  -4 -12   12.50    5.80
   5   4 -11   19.10    6.70
  -5   4  11   42.80    7.50
   5   4 -11   20.90    7.40
  -5   4  11   42.10    7.00
  -5  -4  11   36.90    7.40
   5  -4 -11   19.40    6.00
   5  -4 -11   34.30    6.50
   5  -4 -11   31.30    6.60
  -5  -4  11   38.30    9.20
   5   4 -10  101.09    9.80
  -5   4  10  102.39   12.70
  -5   4  10  123.79    9.20
   5   4 -10   95.69   10.50
   5   4 -10   92.19    9.20
   5  -4 -10  106.79    9.30
  -5  -4  10   99.49    9.70
   5  -4 -10  115.09    9.10
   5  -4 -10  108.49    9.50
   5   4  -9  118.59   11.40
   5   4  -9  118.89   10.70
  -5   4   9  155.98   10.50
  -5   4   9  154.88   10.50
  -5   4   9  145.29   10.70
  -5  -4   9  130.49   10.80
   5  -4  -9  146.79   10.30
   5  -4  -9  138.89   10.50
   5  -4  -9  143.69   10.10
  -5  -4   9  116.09   10.70
  -5  -4   9  113.49   10.80
   5   4  -8    8.10    5.60
   5   4  -8    0.30    5.10
  -5   4   8    2.70    4.60
   5   4  -8    2.20    4.50
  -5   4   8    5.10    4.60
  -5   4   8    7.60    5.10
   5  -4  -8    3.00    4.30
   5  -4  -8    7.60    4.20
  -5  -4   8    5.00    5.20
  -5  -4   8   11.20    5.50
   5  -4  -8    2.60    4.80
   5   4  -7  308.37   19.00
   5   4  -7  280.47   18.90
  -5   4   7  328.17   18.80
   5   4  -7  292.27   18.80
  -5  -4   7  300.17   19.10
  -5  -4   7  308.27   19.10
   5  -4  -7  309.67   18.60
   5  -4  -7  329.47   18.50
  -5  -4   7  284.37   18.90
   5  -4  -7  327.97   18.80
  -5   4   6  246.58   14.70
   5   4  -6  218.58   15.00
  -5   4   6  247.88   14.60
  -5   4   6  255.37   14.80
   5   4  -6  224.28   15.10
   5   4  -6  253.37   15.30
   5  -4  -6  234.28   14.40
  -5  -4   6  223.18   15.00
   5  -4  -6  255.27   14.70
  -5  -4   6  213.98   15.00
  -5  -4   6  231.58   15.10
   5   4  -5   23.30    5.00
  -5   4   5   31.70    4.50
   5   4  -5   23.10    4.80
   5   4  -5   21.90    4.90
   5  -4  -5   29.10    4.30
  -5  -4   5   24.20    5.90
  -5  -4   5   31.60    5.30
  -5  -4   5   22.60    4.20
   5   4  -4  509.75   29.10
  -5   4   4  508.45   28.90
   5   4  -4  504.05   29.20
   5   4  -4  527.75   29.30
  -5  -4   4  480.25   29.20
   5  -4  -4  506.75   29.10
  -5  -4   4  502.15   29.20
   5   4  -3   44.20    5.70
  -5   4   3   31.70    4.20
  -5  -4   3   44.70    5.60
   5  -4  -3   30.40    3.80
   5   4  -2  104.79    7.60
  -5   4   2  103.59    6.80
   5   4  -2  102.29    7.70
  -5  -4   2   93.29    7.60
   5  -4  -2   92.29    6.60
  -5  -4   2   98.89    7.60
   5   4  -1  234.78   14.40
   5   4  -1  240.38   14.40
  -5  -4   1  220.98   14.40
  -5  -4   1  237.18   14.40
   5   4   0  440.86   24.20
   5   4   0  416.76   24.10
  -5  -4   0  391.36   24.10
  -5  -4   0  413.86   24.10
   5   4   1   25.10    4.60
   5   4   1   25.50    4.60
  -5  -4  -1   29.30    4.90
  -5  -4  -1   30.90    4.80
   5   4   2    5.30    3.90
   5   4   2    7.00    3.90
  -5  -4  -2    4.90    3.70
  -5  -4  -2    8.10    3.90
   5   4   3   15.70    4.20
   5   4   3   14.90    4.10
  -5  -4  -3   10.80    4.20
  -5  -4  -3   11.30    3.80
   5   4   4   -2.90    3.60
   5   4   4   -4.00    3.90
  -5  -4  -4   -4.30    3.80
  -5  -4  -4    1.40    4.00
   5   4   5   -2.50    4.00
   5   4   5   -5.50    4.10
  -5  -4  -5    5.40    4.00
  -5  -4  -5    1.80    4.30
   5   4   6   25.70    5.40
   5   4   6   38.90    6.00
  -5  -4  -6   30.40    6.00
   5   4   7    7.00    5.10
   5   4   7    2.20    5.00
  -5  -4  -7    8.70    4.50
  -5  -4  -7   -1.00    5.00
   5   4   8   45.60    7.10
   5   4   8   59.69    7.30
   5  -4   8   73.89    7.40
   5   4   9    8.00    5.90
  -5   4  -9    9.90    6.60
  -5  -4  -9    7.90    5.30
   5   4  10   34.70    7.10
   5   4  10   23.70    6.60
  -5   4 -10   20.40    7.30
   5   5 -12    6.70    7.20
  -5   5  12   -2.90    5.90
  -5  -5  12    4.00    7.60
   5  -5 -12    5.20    5.50
   5  -5 -12   15.70    5.60
   5  -5 -12    0.50    6.40
  -5   5  11   38.10    8.00
   5   5 -11   27.90    7.90
   5  -5 -11   46.80    7.40
   5  -5 -11   56.29    7.40
  -5  -5  11   55.79    8.40
   5  -5 -11   48.10    7.00
   5   5 -10   38.20    7.70
  -5   5  10   54.69    6.90
  -5   5  10   44.60    6.60
   5  -5 -10   43.10    6.80
  -5  -5  10   59.69    7.90
   5  -5 -10   36.60    6.40
   5  -5 -10   30.40    5.90
   5   5  -9   11.30    6.50
   5   5  -9   10.00    5.80
  -5   5   9   12.10    5.50
   5   5  -9    7.40    5.40
   5  -5  -9   13.70    5.30
  -5  -5   9   10.70    5.70
   5  -5  -9    5.30    4.20
  -5  -5   9    7.70    5.80
   5  -5  -9    9.00    4.70
   5   5  -8    0.90    5.40
  -5   5   8    6.90    5.10
   5   5  -8   10.40    5.40
  -5   5   8    1.50    4.80
   5   5  -8    1.60    5.40
  -5   5   8    4.80    5.10
   5  -5  -8    9.90    4.50
  -5  -5   8   12.40    5.70
   5  -5  -8    4.60    5.10
  -5  -5   8   10.70    5.80
  -5  -5   8    7.90    4.80
   5  -5  -8    9.90    4.50
   5   5  -7   94.49    8.80
   5   5  -7   80.69    8.10
  -5   5   7   96.89    7.90
  -5   5   7  100.99    7.70
  -5   5   7  103.89    8.20
   5   5  -7   85.09    8.70
   5  -5  -7   98.29    7.70
  -5  -5   7   85.89    8.60
  -5  -5   7   88.59    8.60
  -5  -5   7   78.49    8.00
   5  -5  -7  106.49    7.90
   5   5  -6   18.30    5.00
  -5   5   6   30.60    4.90
   5   5  -6   24.30    5.70
   5   5  -6   21.30    5.50
  -5  -5   6   28.00    5.50
   5  -5  -6   24.90    4.30
   5  -5  -6   36.40    4.80
  -5  -5   6   15.10    4.80
   5  -5  -6   17.00    4.30
  -5  -5   6   26.60    5.40
  -5   5   5  245.58   13.70
   5   5  -5  224.28   14.00
   5   5  -5  209.58   14.00
   5   5  -5  203.58   13.80
  -5  -5   5  209.98   13.80
  -5  -5   5  186.58   13.60
   5  -5  -5  221.08   13.20
  -5  -5   5  200.58   13.90
   5  -5  -5  239.58   13.50
  -5   5   4    8.70    3.60
   5   5  -4   12.10    4.70
   5   5  -4   11.80    4.30
   5   5  -4   12.90    4.10
   5  -5  -4   13.60    3.50
  -5  -5   4   11.90    5.20
  -5  -5   4   10.30    4.50
   5   5  -3   23.80    5.00
   5   5  -3   23.30    3.80
   5   5  -3   28.10    7.80
  -5   5   3   17.40    3.50
   5  -5  -3   16.00    3.40
  -5  -5   3   23.10    5.00
  -5  -5   3   30.10    5.30
   5   5  -2   -2.80    3.90
   5   5  -2   -8.20    3.90
  -5  -5   2   -0.70    4.00
  -5  -5   2    2.90    3.90
   5   5  -1   -4.10    3.80
  -5   5   1   -2.00    2.30
   5   5  -1   -5.40    3.80
  -5  -5   1   -2.30    3.80
  -5  -5   1   -0.30    4.00
   5   5   0   42.80    5.50
   5   5   0   41.60    5.40
  -5  -5   0   44.80    5.50
  -5  -5   0   35.10    5.30
   5   5   1   -1.90    3.90
   5   5   1    4.10    3.90
  -5  -5  -1   -2.50    4.20
  -5  -5  -1    1.30    4.00
   5   5   2   48.90    5.60
   5   5   2   43.00    5.50
  -5  -5  -2   41.90    5.70
  -5  -5  -2   27.50    5.40
   5   5   3    5.90    4.20
   5   5   3    4.40    4.00
  -5  -5  -3    7.90    4.10
  -5  -5  -3    1.90    4.20
   5   5   4    8.10    4.60
   5   5   4    1.40    3.90
  -5  -5  -4    5.10    4.40
  -5  -5  -4    4.50    4.30
   5   5   5   87.09    7.50
   5   5   5   86.09    7.60
  -5  -5  -5   82.69    7.40
  -5  -5  -5   86.99    7.80
   5   5   6   27.70    5.80
   5   5   6   36.40    6.00
  -5  -5  -6   42.00    5.80
  -5  -5  -6   51.49    6.60
   5   5   7    4.70    5.10
  -5   5  -7    8.00    5.00
   5   5   7    5.20    5.40
  -5  -5  -7    4.30    5.30
  -5  -5  -7    6.90    5.10
   5   5   8    2.50    8.00
   5   5   8    4.60    5.40
  -5   5  -8    2.70    5.60
  -5  -5  -8    4.10    5.40
   5   5   9    4.10    5.80
   5   5   9    7.40    6.30
  -5   5  -9    4.90    5.70
  -5  -5  -9    8.80    5.60
  -5   6  12   25.20    6.90
   5   6 -12   14.00    7.50
   5  -6 -12    7.50    4.90
  -5   6  11    6.50    6.10
   5   6 -11    6.90    6.40
   5   6 -11   -3.40    6.90
   5  -6 -11   -4.40    5.70
   5  -6 -11   -7.60    6.40
   5  -6 -11    7.60    4.70
   5   6 -10   18.00    6.10
   5   6 -10   11.50    6.70
  -5   6  10   13.10    5.90
   5  -6 -10   21.70    5.10
   5  -6 -10   17.50    6.00
  -5   6   9   -7.50    4.80
   5   6  -9   -3.80    9.00
  -5  -6   9    1.20    5.90
   5  -6  -9    5.40    4.70
   5  -6  -9   -5.70    5.50
   5  -6  -9    3.40    4.80
   5   6  -8  205.48   15.00
   5   6  -8  191.48   14.20
  -5   6   8  239.78   14.60
   5   6  -8  204.58   14.40
  -5  -6   8  216.38   14.70
   5  -6  -8  221.98   14.20
  -5  -6   8  197.18   14.50
  -5  -6   8  222.88   14.90
   5   6  -7  216.98   15.80
  -5   6   7  260.77   15.10
  -5   6   7  261.37   15.40
  -5  -6   7  213.98   15.70
   5  -6  -7  248.18   15.30
  -5  -6   7  214.78   15.50
   5  -6  -7  245.28   14.90
  -5   6   6   19.00    4.70
   5   6  -6   12.70    5.20
   5   6  -6    8.90    4.70
   5   6  -6   13.70    5.10
   5  -6  -6   12.30    4.30
  -5  -6   6   10.00    4.90
  -5  -6   6   15.60    5.20
  -5  -6   6    7.70    4.90
   5   6  -5  164.38   11.50
   5   6  -5  147.09   11.30
  -5   6   5  181.28   11.30
  -5  -6   5  150.58   11.30
  -5  -6   5  167.98   11.60
   5  -6  -5  181.08   11.10
   5   6  -4  170.28   11.30
  -5   6   4  185.48   10.90
   5   6  -4  149.29   11.10
   5   6  -4  157.48   11.10
  -5  -6   4  148.59   11.30
   5  -6  -4  175.28   10.70
  -5  -6   4  160.88   11.10
   5   6  -3   51.99    6.60
   5   6  -3   43.30    5.60
  -5   6   3   49.00    5.20
   5   6  -3   51.29    5.50
   5  -6  -3   39.20    4.80
  -5  -6   3   59.09    6.70
  -5  -6   3   57.89    6.50
  -5   6   2   16.50    3.60
   5   6  -2   21.40    5.10
   5   6  -2   15.90    4.80
  -5  -6   2   14.10    7.00
   5  -6  -2   15.20    3.40
  -5  -6   2   14.00    4.60
   5   6  -1   85.29    7.10
   5   6  -1   80.89    7.00
  -5   6   1   75.79    6.20
  -5  -6   1   78.89    7.20
  -5  -6   1   80.29    7.00
   5  -6  -1   91.79    6.40
   5   6   0   44.60    5.60
  -5   6   0   40.90    4.60
   5   6   0   57.89    8.80
   5  -6   0   47.70    5.30
  -5  -6   0   56.99    6.20
  -5  -6   0   57.49    6.40
   5   6   1   42.50    5.80
  -5   6  -1   31.10    4.30
  -5  -6  -1   49.60    6.00
  -5  -6  -1   32.30    5.30
   5   6   2  262.07   15.40
  -5   6  -2  239.48   15.00
  -5  -6  -2  224.18   16.60
  -5  -6  -2  261.37   15.60
   5   6   3    8.20    5.70
  -5   6  -3    6.80    3.70
  -5  -6  -3    8.50    4.70
  -5  -6  -3   11.60    4.50
  -5   6  -4   -5.10    3.90
   5   6   4    0.30    4.90
   5   6   4   -2.70    4.50
  -5  -6  -4   -9.30    4.40
  -5  -6  -4   -5.40    4.50
  -5   6  -5   36.50    5.90
   5   6   5   29.80    5.70
  -5   6  -5   23.10    5.40
   5   6   5   29.40    5.60
  -5  -6  -5   27.50    5.60
  -5  -6  -5   16.80    5.60
  -5   6  -6   43.30    6.40
   5   6   6   30.40    5.90
  -5   6  -6   31.60    5.40
   5   6   6   33.70    6.20
  -5  -6  -6   34.00    6.50
  -5  -6  -6   32.80    6.00
   5   6   7   10.90    5.20
   5   6   7   -2.20    5.00
  -5   6  -7   -0.10    5.10
  -5  -6  -7   -0.80    4.80
  -5  -6  -7   10.40    5.50
   5   6   8    3.20    5.40
  -5   6  -8    4.20    6.30
  -5  -6  -8    1.30    5.80
   5   6   9   11.30    6.60
  -5  -6  -9   11.90    9.80
  -5   7  11   36.90    6.70
   5   7 -11    5.60    7.80
   5  -7 -11   24.60    6.70
   5  -7 -11   22.80    6.40
   5  -7 -11   11.20    5.60
   5   7 -10   11.80    6.30
  -5   7  10   35.80    7.00
   5   7 -10   19.10    6.20
   5  -7 -10   11.80    5.30
   5  -7 -10   24.40    6.00
  -5  -7  10   29.50    7.30
   5   7  -9   49.80    8.40
   5   7  -9   42.60    7.40
  -5   7   9   63.19    7.60
   5  -7  -9   55.69    7.00
  -5  -7   9   66.19    8.10
   5  -7  -9   52.99    6.90
   5  -7  -9   60.69    6.70
   5   7  -8   11.50    6.40
   5  -7  -8    8.00    7.80
  -5  -7   8   -2.90    6.40
  -5  -7   8    4.00    6.00
   5   7  -7   68.69    8.20
  -5   7   7   80.49    7.80
   5   7  -7   58.59    7.60
   5   7  -7   68.29    8.30
   5  -7  -7   78.59    7.50
  -5  -7   7   60.79    7.80
   5   7  -6    0.20    4.80
  -5   7   6    0.70    5.20
   5  -7  -6    2.90    4.10
  -5  -7   6   -6.90    5.00
  -5  -7   6   -5.10    5.10
   5   7  -5   13.60    5.10
   5   7  -5   14.10    5.00
  -5   7   5   20.80    4.70
  -5  -7   5   19.60    5.60
  -5  -7   5   10.80    5.20
   5  -7  -5   11.00    4.20
  -5   7   4   56.59    5.90
   5   7  -4   42.50    5.90
   5   7  -4   48.50    6.20
   5   7  -4   64.09    6.80
  -5  -7   4   47.20    6.10
   5  -7  -4   52.79    5.60
  -5  -7   4   58.39    6.70
  -5   7   3    0.60    3.00
   5   7  -3    0.90    3.90
   5   7  -3    3.40    3.40
   5   7  -3    4.60    4.60
  -5  -7   3    1.10    4.30
   5  -7  -3    1.90    3.40
  -5  -7   3   -3.50    4.60
   5   7  -2   39.10    4.90
   5   7  -2   50.59    6.40
  -5   7   2   38.70    4.80
   5   7  -2   45.80    5.80
   5   7  -2   40.10    5.30
  -5  -7   2   54.29    6.50
   5  -7  -2   46.40    5.00
  -5  -7   2   50.09    6.40
   5   7  -1    2.60    4.60
  -5   7   1   -0.40    3.20
   5   7  -1   -2.60    4.30
  -5  -7   1   -3.50    4.20
  -5  -7   1  -11.00    4.20
   5  -7  -1    3.10    3.30
   5   7   0   55.69    6.10
  -5   7   0   51.89    5.20
   5   7   0   52.19    6.10
   5  -7   0   62.29    5.80
  -5  -7   0   48.20    6.30
  -5  -7   0   58.09    6.20
  -5   7  -1  436.76   27.20
   5   7   1  461.45   27.50
   5   7   1  502.95   27.70
  -5  -7  -1  499.05   27.70
  -5  -7  -1  463.35   27.60
   5   7   2   59.39    6.90
  -5   7  -2   55.89    6.10
  -5   7  -2   37.80    5.50
   5   7   2   53.99    6.60
  -5  -7  -2   49.99    6.50
  -5  -7  -2   45.70   10.70
   5   7   3  119.19    9.40
  -5   7  -3  111.19    8.90
  -5   7  -3  124.79    9.70
  -5  -7  -3  119.19    9.20
  -5  -7  -3  119.59    9.50
  -5   7  -4   46.10    5.70
  -5   7  -4   51.29    6.70
   5   7   4   52.89    6.70
   5   7   4   47.80    6.60
  -5  -7  -4   61.99    7.50
  -5  -7  -4   57.59    7.40
  -5   7  -5   92.69    7.90
   5   7   5   86.19    8.00
  -5   7  -5   87.79    8.30
   5   7   5   84.79    8.10
  -5  -7  -5   84.99    8.00
  -5  -7  -5   70.19    8.10
  -5   7  -6   18.20    4.90
   5   7   6    4.80    5.50
   5   7   6    2.30    5.40
  -5   7  -6   13.00    5.40
  -5  -7  -6    2.90    5.30
  -5  -7  -6   15.70    5.20
  -5   7  -7   12.90    6.20
   5   7   7   25.60    6.10
   5   7   7   16.60    5.90
  -5  -7  -7   12.40    6.30
  -5  -7  -7   15.20    5.60
   5   7   8    7.90    5.80
  -5   7  -8    3.20    5.90
   5   7   8   -0.20    5.50
  -5  -7  -8    8.50    6.00
   5  -8 -11   12.90    5.60
   5   8 -10    6.90    6.60
   5  -8 -10    7.50    5.30
   5   8  -9   10.20    6.50
  -5  -8   9   22.20    6.80
  -5  -8   9   24.00    6.10
   5  -8  -9   17.60    5.70
   5  -8  -9   21.60    6.10
   5   8  -8    9.60    6.50
   5  -8  -8   22.80    5.60
  -5  -8   8   17.20    6.10
   5   8  -7   22.60    6.50
  -5  -8   7   16.70    6.10
   5  -8  -7   32.50    6.20
  -5  -8   7   14.80    6.40
   5   8  -6  184.28   13.30
   5   8  -6  159.08   12.80
  -5   8   6  208.78   13.00
   5  -8  -6  203.08   12.60
  -5  -8   6  167.28   13.00
   5   8  -5   34.40    6.20
   5   8  -5   49.99    6.80
  -5   8   5   51.49    6.10
   5   8  -5   38.00    6.70
   5  -8  -5   43.00    6.00
  -5  -8   5   48.20    7.00
  -5  -8   5   44.00    7.10
   5   8  -4   13.40    5.10
   5   8  -4    4.10    4.20
   5   8  -4    4.30    5.20
  -5   8   4    6.40    4.00
   5   8  -4   -0.40    4.40
  -5  -8   4    4.10    5.30
   5  -8  -4    5.60    4.00
  -5   8   3    5.00    3.50
   5   8  -3    6.50    4.80
   5   8  -3   -0.10    3.80
   5   8  -3    6.10    4.30
   5  -8  -3    3.70    3.70
  -5  -8   3    0.30    4.50
  -5  -8   3    2.30    5.20
  -5   8   2   15.80    4.00
   5   8  -2   16.00    5.00
   5   8  -2   12.30    4.30
   5   8  -2    3.70    4.40
   5   8  -2   13.80    5.50
  -5  -8   2   22.60    5.60
  -5  -8   2   17.80    5.00
   5  -8  -2   17.20    4.40
   5   8  -1  148.49   11.00
  -5   8   1  164.48   10.80
   5   8  -1  155.98   10.80
   5   8  -1  158.38   11.20
  -5  -8   1  164.78   11.40
  -5  -8   1  167.78   11.30
   5   8   0   -8.00    4.90
   5   8   0    0.30    3.70
   5   8   0   -0.50    4.80
  -5   8   0    1.30    3.70
  -5  -8   0    4.50    5.10
   5  -8   0   -1.10    3.80
  -5  -8   0    1.90    5.10
   5   8   1  328.17   20.80
   5   8   1  365.76   21.30
   5   8   1  360.76   21.20
  -5   8  -1  338.77   20.90
  -5  -8  -1  351.56   21.20
  -5  -8  -1  358.36   21.30
  -5   8  -2  758.72   40.20
   5   8   2  670.93   39.90
  -5   8  -2  680.13   39.80
   5   8   2  695.63   40.00
  -5  -8  -2  668.03   40.00
  -5   8  -3    3.50    4.10
   5   8   3   10.80    5.50
  -5   8  -3    5.70    5.20
   5   8   3    2.10    5.20
  -5  -8  -3    1.70    5.40
  -5  -8  -3   10.40    5.30
   5   8   4    6.30    4.70
  -5   8  -4    4.10    4.80
   5   8   4   -1.80    5.30
  -5   8  -4    4.70    5.90
  -5  -8  -4    5.10    5.50
  -5  -8  -4   -5.50    5.30
   5   8   5   23.70    5.80
  -5   8  -5   24.30    5.10
  -5   8  -5   28.80    6.30
   5   8   5   39.00    6.60
  -5  -8  -5   34.20    6.40
  -5  -8  -5   30.60    6.50
  -5   8  -6   12.10    5.60
   5   8   6   10.50    5.30
   5   8   6   10.10    5.70
  -5   8  -6    9.70    7.50
  -5  -8  -6    8.80    5.60
  -5  -8  -6   -3.20    5.30
   5   8   7    3.30    5.80
   5   8   7    9.40    5.90
  -5   8  -7    8.20    5.90
  -5  -8  -7   -2.30    5.30
  -5  -8  -7    2.70    5.80
  -5   8  -8   -4.90    5.60
   5   8   8    5.30    6.20
  -5  -8  -8    5.10    4.80
  -5  -8  -8    6.70    5.90
   5   9 -10   15.70    7.40
   5  -9 -10   23.70    6.00
   5  -9 -10   44.60    7.70
   5  -9 -10   24.10    6.30
   5  -9  -9    0.90    4.40
   5   9  -8   -4.00    5.90
   5  -9  -8    1.30    5.60
   5  -9  -8   -4.40    4.30
   5   9  -7   25.60    6.90
   5  -9  -7   37.40    5.90
   5   9  -6    1.70    5.10
  -5  -9   6   -1.60    5.50
   5  -9  -6    7.60    8.60
  -5   9   5   98.19    7.90
   5   9  -5   69.39    7.80
   5   9  -5   65.59    7.80
   5   9  -5   79.19    8.20
  -5  -9   5   91.59    8.30
  -5  -9   5   69.69    8.30
   5   9  -4   16.00    5.80
  -5   9   4   16.60    4.70
   5   9  -4   22.20    5.70
   5  -9  -4   10.00    4.50
  -5  -9   4    5.60    6.00
   5   9  -3   49.60    6.40
   5   9  -3   61.79    7.30
  -5   9   3   69.69    6.70
  -5  -9   3   61.19    7.30
   5  -9  -3   60.19    6.50
  -5  -9   3   62.19    7.80
  -5   9   2    5.10    4.40
   5   9  -2    1.20    5.00
   5   9  -2   -2.10    4.00
   5   9  -2   -3.30    4.10
   5   9  -2   -3.60    5.20
   5  -9  -2   -5.20    3.80
  -5  -9   2   -7.80    4.60
  -5  -9   2    0.70    5.30
   5   9  -1   55.59    6.80
  -5   9   1   46.80    5.90
   5   9  -1   47.80    6.70
   5   9  -1   35.70    5.90
  -5  -9   1   55.09    7.10
   5  -9  -1   44.10    5.90
  -5  -9   1   35.80    6.60
   5   9   0   69.39    6.90
  -5   9   0   56.49    6.30
   5   9   0   63.99    6.40
   5   9   0   61.89    7.70
  -5  -9   0   59.89    7.60
   5  -9   0   70.09    7.10
  -5  -9   0   70.09    8.00
   5   9   1  111.29    9.20
   5   9   1  132.49    9.80
  -5   9  -1  103.79    8.80
   5   9   1  113.99    8.70
  -5  -9  -1  116.29    9.60
  -5  -9  -1  116.09    9.50
  -5   9  -2   22.00    5.50
   5   9   2   10.60    3.80
   5   9   2   12.40    6.00
   5   9   2   12.40    5.40
  -5  -9  -2   15.90    5.70
  -5  -9  -2   13.90    4.40
  -5  -9  -2   14.60    9.40
   5   9   3   16.60    5.80
   5   9   3   17.50    4.40
  -5   9  -3   34.20    5.20
   5   9   3   31.20    6.30
  -5   9  -3   28.10    6.60
  -5  -9  -3   21.10    6.10
  -5  -9  -3   29.40    6.40
  -5   9  -4   55.69    6.90
   5   9   4   56.59    7.30
  -5   9  -4   65.39    8.10
   5   9   4   70.19    7.00
  -5  -9  -4   60.89    7.70
  -5  -9  -4   50.49    7.70
  -5  -9  -4   58.89    6.80
   5   9   5   -0.90    4.20
   5   9   5   -4.60    5.80
  -5   9  -5    3.00    5.20
   5   9   5   10.90    6.20
  -5  -9  -5   -5.00    5.60
  -5  -9  -5   15.90    5.70
   5   9   6    6.70    6.20
  -5   9  -6    1.00    5.80
   5   9   6    2.00    5.40
  -5  -9  -6   -9.00    5.30
  -5  -9  -6    5.00    6.30
  -5  -9  -6    6.70    4.50
  -5   9  -7   -2.40    5.60
   5   9   7    4.60    5.50
   5   9   7   13.80    6.00
  -5  -9  -7    9.60    6.20
  -5  -9  -7   -5.70    5.70
   5  10  -9    0.90    6.50
   5 -10  -9    8.70    5.20
   5  10  -8   14.70    6.90
   5 -10  -8   12.80    5.20
   5  10  -7   17.60    6.60
   5 -10  -7   18.50    5.40
   5  10  -6    5.30    5.80
   5 -10  -6    7.20    4.90
  -5 -10   6   13.30    6.20
   5  10  -5   57.29    8.10
   5 -10  -5   60.19    7.00
   5  10  -4   11.10    5.30
   5  10  -4   13.60    5.40
   5 -10  -4   12.10    4.80
  -5 -10   4   18.30    6.20
   5  10  -3    7.30    5.10
  -5  10   3    9.30    4.30
   5  10  -3    9.80    4.40
   5 -10  -3   11.10    5.00
  -5  10   2   21.40    4.80
   5  10  -2    6.10    4.90
   5  10  -2   16.80    4.90
   5  10  -2   18.80    5.90
  -5 -10   2    3.70    5.80
  -5 -10   2   16.10    6.10
   5 -10  -2   16.90    4.90
  -5  10   1   29.10    5.50
   5  10  -1   22.80    5.90
  -5 -10   1   26.40    6.30
   5 -10  -1   29.10    5.80
  -5  10   0    6.00    4.40
   5  10   0   13.00    5.70
   5  10   0    8.00    6.60
  -5 -10   0   16.20    6.10
  -5 -10   0   19.60    6.10
   5  10   1   11.00    5.50
  -5  10  -1   21.30    4.50
   5  10   1   17.50    4.90
  -5 -10  -1    7.40    4.70
  -5 -10  -1   14.30    6.00
  -5 -10  -1   22.30    6.00
  -5  10  -2    8.40    4.70
   5  10   2    7.60    5.30
  -5  10  -2   10.70    5.40
   5  10   2   10.70    5.90
   5  10   2    8.30    4.20
  -5 -10  -2    4.70    4.40
  -5 -10  -2    4.90    8.20
  -5 -10  -2   10.00    6.30
  -5  10  -3  112.79    9.60
   5  10   3  100.49    8.50
   5  10   3   84.29    8.70
   5  10   3   94.69    8.20
  -5 -10  -3  104.39    9.00
  -5 -10  -3   81.49    8.20
  -5 -10  -3   94.19    9.20
   5  10   4    5.00    5.60
   5  10   4    6.50    4.30
   5  10   4   21.60    5.50
  -5  10  -4   -2.20    7.20
  -5 -10  -4    8.10    6.00
  -5 -10  -4   -0.10    6.00
  -5 -10  -4    2.00    4.90
  -5  10  -5    0.70    5.40
   5  10   5    1.60    5.70
   5  10   5   11.80    5.70
  -5 -10  -5    4.80    6.20
  -5 -10  -5    5.00    4.70
  -5 -10  -5    7.80    5.80
   5  10   6    5.00    6.20
  -5  10  -6    3.10    6.40
  -5 -10  -6    9.20    5.00
  -5 -10  -6   -4.10    6.30
   5  11  -8    8.20    6.70
   5 -11  -8    8.50    5.50
   5  11  -7   45.60    8.60
   5 -11  -7   60.59    7.60
   5  11  -6   -1.70    5.70
   5 -11  -6    8.50    5.10
   5  11  -5   48.80    7.90
   5 -11  -5   58.89    7.10
  -5 -11   5   53.39    8.10
   5  11  -4   12.70    6.10
   5 -11  -4   11.90    5.40
  -5 -11   4   15.10    6.60
   5  11  -3   13.30    5.70
   5 -11  -3    4.70    4.90
   5  11  -2   -6.00    5.10
   5  11  -2   -9.20    4.70
   5 -11  -2   -6.20    5.10
  -5 -11   2    3.60    5.60
   5  11  -1   62.49    7.70
   5  11  -1   81.59    7.80
   5  11  -1   88.19    8.30
  -5 -11   1   93.89    8.50
   5  11   0    4.00    4.60
  -5 -11   0    4.30    6.20
  -5 -11   0    0.80    5.80
   5  11   1    2.90    5.20
   5  11   1   13.40    4.40
  -5 -11  -1   -1.30    6.00
  -5 -11  -1   11.50    6.00
  -5  11  -2   -5.30    5.40
   5  11   2    6.60    4.40
  -5 -11  -2    3.00    6.20
  -5 -11  -2   -0.60    4.90
  -5  11  -3    4.40    5.60
   5  11   3    8.00    6.30
  -5 -11  -3    9.90    5.30
  -5 -11  -3    3.30    6.10
  -5  11  -4   37.40    7.90
   5  11   4   42.00   12.20
  -5 -11  -4   48.10    8.20
  -5 -11  -4   45.80    8.10
  -5 -11  -4   49.99    6.70
  -5  11  -5   11.10    6.80
  -5 -11  -5   14.60    5.90
  -5 -11  -5    6.50    7.30
  -5 -11  -5   18.70    6.50
   5  12  -7   -0.50    6.40
   5 -12  -7    1.20    5.40
   5  12  -6    5.80    5.50
   5 -12  -6    1.70    5.10
  -5 -12   6    4.20    6.30
   5  12  -5    3.40    5.70
   5 -12  -5   -0.30    5.20
  -5 -12   5   -1.40    5.50
   5  12  -4    2.20    5.60
   5 -12  -4    5.80    4.80
  -5 -12   4    9.30    6.10
   5  12  -3    6.50    5.20
   5 -12  -3    5.60    4.70
   5  12  -2   11.80    5.60
  -5 -12   2   20.40    6.10
   5 -12  -2    7.40    5.00
   5  12  -1    7.50    5.30
   5 -12  -1   -1.30    4.80
  -5 -12   0    1.90    6.00
  -5 -12  -1   -4.30    5.80
  -5 -12  -1   13.70    6.30
   5  12   2   61.49    8.10
  -5  12  -2   71.59    8.70
  -5 -12  -2   66.89    7.70
  -5 -12  -2   68.09    9.20
  -5 -12  -2   59.59   10.30
  -5  12  -3   11.30    6.20
  -5 -12  -3    4.40    5.20
  -5 -12  -3   25.20    7.10
  -5  12  -4   -2.40    6.30
  -5 -12  -4    0.50    6.60
  -5 -12  -4   13.10    7.30
  -5 -12  -4   11.30    5.20
   5  13  -5   17.60    6.80
  -5 -13   5   18.40    6.40
   5 -13  -5   22.80    6.80
   5  13  -4    1.40    5.10
  -5 -13   4   15.00    6.90
   5 -13  -4    3.80    4.90
   5  13  -3   18.80    5.90
   5 -13  -3   16.40    5.80
  -5 -13   3   16.10    6.60
   5  13  -2   20.20    6.20
   5 -13  -2   26.70    6.50
   5  13  -1   -2.70    4.90
  -5 -13   0   -2.60    6.10
   5  13   1   14.10    6.00
  -5  13  -1   -1.90    5.90
  -5  13  -2    8.60    6.50
  -5 -13  -2   -0.70    5.30
  -5 -13  -2    9.50    7.20
  -6   0  13    3.30    6.70
   6   0 -13    0.70    6.60
   6   0 -12   24.90    7.00
   6   0 -12   20.20    6.00
  -6   0  12   11.00    6.70
  -6   0  12   24.80    6.60
   6   0 -11   -0.30    5.70
   6   0 -11   -5.40    5.90
   6   0 -11    4.40    4.90
  -6   0  11   -4.10    5.70
  -6   0  11    5.60    5.80
  -6   0  10   23.30    6.80
   6   0 -10   30.00    5.50
   6   0 -10   14.50    6.50
   6   0 -10   32.20    6.60
  -6   0  10   24.00    5.80
   6   0  -9   -1.50    4.60
  -6   0   9    0.70    5.20
  -6   0   9   -4.30    4.80
  -6   0   9   -0.10    4.80
   6   0  -9   -7.80    5.30
   6   0  -9    0.00    5.60
  -6   0   8   92.79    8.50
   6   0  -8  105.09    8.60
  -6   0   8   93.39    8.40
   6   0  -8  105.59    8.50
   6   0  -8   98.19    8.60
  -6   0   7   -3.40    4.10
   6   0  -7    5.90    4.30
   6   0  -7   -3.60    3.50
   6   0  -7   -3.50    3.80
  -6   0   7   -0.90    4.20
  -6   0   6   -1.50    4.30
   6   0  -6   -1.20    4.10
  -6   0   6    6.90    4.20
   6   0  -6   13.50    3.90
   6   0  -6    1.90    3.50
  -6   0   6    7.60    3.70
  -6   0   5    4.60    4.30
   6   0  -5   -4.10    3.40
  -6   0   5   -3.60    3.30
   6   0  -5   -0.20    2.90
  -6   0   4   19.70    4.10
   6   0  -4   18.70    4.10
  -6   0   3    1.90    3.60
  -6   0   3   -2.10    3.70
   6   0  -3    2.40    5.40
   6   0  -3   -4.40    3.20
  -6   1  12    9.40    6.30
   6   1 -12   16.00    6.50
   6   1 -12    4.10    7.30
   6  -1 -12    8.30    5.80
   6  -1 -12    3.70    6.20
  -6  -1  12   20.80    6.30
  -6  -1  12    5.60    6.50
   6  -1 -12    3.30    4.50
  -6   1  11   48.70    7.70
   6   1 -11   37.50    7.00
   6   1 -11   42.50    7.40
   6   1 -11   36.60    7.90
  -6   1  11   51.69    7.80
   6  -1 -11   58.49    7.00
   6  -1 -11   59.19    7.60
  -6  -1  11   45.10    7.80
  -6  -1  11   49.70    8.20
   6  -1 -11   32.00    7.30
   6   1 -10    0.30    6.40
  -6   1  10   -1.10    5.20
  -6   1  10    1.90    5.50
   6   1 -10   10.20    5.90
   6   1 -10   10.10    4.80
  -6  -1  10    8.90    5.60
  -6  -1  10    6.50    5.40
   6  -1 -10    1.70    5.60
   6  -1 -10   -7.00    5.30
   6  -1 -10   10.80    5.40
   6   1  -9   26.60    6.90
   6   1  -9   23.90    5.50
  -6   1   9   25.60    6.10
  -6   1   9   21.90    6.40
   6   1  -9   27.00    6.70
  -6   1   9   24.00    5.80
   6  -1  -9   31.50    5.90
  -6  -1   9   22.00    5.60
  -6  -1   9   26.50    6.30
   6  -1  -9   25.00    5.80
   6  -1  -9   23.60    5.00
  -6   1   8   47.60    6.30
   6   1  -8   50.39    6.80
  -6   1   8   46.60    6.00
   6   1  -8   37.10    5.90
  -6   1   8   53.99    6.80
  -6  -1   8   37.60    6.10
   6  -1  -8   45.80    6.20
  -6  -1   8   48.80    6.80
   6  -1  -8   59.39    7.10
   6  -1  -8   43.40    5.60
   6   1  -7   73.49    7.30
   6   1  -7   90.99    7.20
  -6   1   7   78.69    7.20
  -6   1   7   86.79    7.20
   6   1  -7   74.09    7.30
   6  -1  -7   73.99    6.90
  -6  -1   7   74.19    7.30
   6  -1  -7   83.49    6.80
  -6  -1   7   77.99    7.40
  -6  -1   7   87.09    7.50
   6  -1  -7   78.09    7.20
   6   1  -6   26.50    4.80
   6   1  -6   25.20    4.40
  -6   1   6   31.20    5.00
  -6   1   6   25.30    4.40
   6   1  -6   27.20    5.20
   6  -1  -6   24.40    4.40
   6  -1  -6   38.70    5.10
   6  -1  -6   25.70    4.30
  -6  -1   6   24.30    4.90
  -6  -1   6   24.90    4.50
  -6  -1   6   24.90    4.80
  -6   1   5   -1.30    3.80
   6   1  -5    6.90    3.80
   6   1  -5   -1.90    3.50
  -6   1   5    3.40    3.60
   6  -1  -5   -0.70    3.20
  -6  -1   5    0.30    4.20
   6  -1  -5   -0.60    3.70
  -6  -1   5   -3.80    3.60
   6   1  -4   68.69    6.20
   6   1  -4   66.49    6.00
  -6   1   4   61.19    6.20
   6  -1  -4   58.09    6.00
  -6  -1   4   62.49    8.60
   6  -1  -4   66.89    5.70
  -6  -1   4   69.99    6.20
  -6   1   3   -3.30    4.00
   6   1  -3    0.10    3.90
   6   1  -3    0.50    3.50
  -6  -1   3    0.90    6.30
  -6  -1   3    4.90    3.60
   6   1  -2   22.20    4.30
   6   1  -2   21.00    4.50
  -6  -1   2   24.50    4.40
  -6  -1   2   21.60    4.90
   6   1  -1   57.09    5.50
  -6  -1   1   55.79    5.50
   6   1   0  400.96   22.50
   6   1   0  374.76   22.40
  -6   2  12    8.30    5.50
  -6   2  12   -1.00    5.40
   6   2 -12   10.40    7.80
  -6  -2  12    8.30    6.50
  -6  -2  12   -2.90    6.60
   6  -2 -12    3.20    5.80
   6  -2 -12    0.80    6.00
   6   2 -11   22.00   14.40
   6   2 -11   25.90    7.70
  -6   2  11   36.50    7.40
   6   2 -11   23.50    5.70
  -6  -2  11   36.60    7.00
   6  -2 -11   37.00    6.00
  -6  -2  11   43.10    7.40
   6  -2 -11   31.90    6.90
   6  -2 -11   36.00    6.90
  -6   2  10  137.39   10.10
   6   2 -10  113.49   12.10
   6   2 -10  125.19    9.90
   6   2 -10  125.59   10.90
   6  -2 -10  130.59    9.80
   6  -2 -10  100.69   13.80
   6  -2 -10  129.39   10.10
  -6  -2  10  117.39   10.40
  -6  -2  10  114.99   10.30
  -6   2   9   75.69    7.80
  -6   2   9   63.79    7.50
   6   2  -9   62.99    7.90
  -6   2   9   63.19    7.40
   6   2  -9   67.49    7.40
   6   2  -9   74.49    8.60
   6  -2  -9   69.29    7.60
  -6  -2   9   78.19    7.80
   6  -2  -9   84.49    9.80
  -6  -2   9   72.89    8.60
   6  -2  -9   64.09    7.50
  -6   2   8   24.60    5.30
   6   2  -8   36.70    5.90
  -6   2   8   39.50    5.90
  -6   2   8   27.20    6.10
   6   2  -8   26.20    6.00
   6   2  -8   34.10    6.20
  -6  -2   8   37.90    5.90
  -6  -2   8   26.50    6.00
   6  -2  -8   31.10    5.70
  -6  -2   8   20.80    5.70
   6  -2  -8   31.30    5.50
   6  -2  -8   21.90    5.00
  -6   2   7   57.59    6.50
   6   2  -7   50.09    6.40
  -6   2   7   50.79    6.40
  -6   2   7   40.60    5.60
   6   2  -7   53.79    6.30
   6   2  -7   44.90    6.10
   6  -2  -7   47.70    6.20
  -6  -2   7   38.30    8.40
   6  -2  -7   42.80    5.80
  -6  -2   7   48.20    6.30
   6  -2  -7   53.99    5.50
  -6  -2   7   45.20    6.10
  -6   2   6   52.29    5.70
   6   2  -6   41.30    5.90
   6   2  -6   54.99    6.30
   6   2  -6   47.40    5.70
  -6   2   6   42.90    5.60
  -6   2   6   47.70    5.40
  -6  -2   6   43.20    5.70
  -6  -2   6   56.79    6.70
   6  -2  -6   49.00    5.00
   6  -2  -6   50.39    5.10
   6  -2  -6   51.99    5.70
   6   2  -5   37.30    5.30
   6   2  -5   42.30    5.40
  -6   2   5   33.90    4.50
  -6  -2   5   37.90    5.80
  -6  -2   5   26.30    4.60
   6  -2  -5   34.30    4.40
  -6  -2   5   37.40    5.40
   6   2  -4  147.29    9.60
   6   2  -4  145.59    9.40
   6  -2  -4  116.29    8.70
  -6  -2   4  144.89    9.50
  -6  -2   4  132.29    9.50
   6   2  -3  161.58   10.70
   6   2  -3  164.58   10.80
  -6  -2   3  160.68   10.80
  -6  -2   3  165.18   11.10
   6   2  -2    1.20    3.90
   6   2  -2   -1.90    3.40
  -6  -2   2    1.30    4.90
  -6  -2   2    2.50    3.80
   6   2  -1   13.00    4.30
   6   2  -1   14.70    4.00
  -6  -2   1   24.70    4.40
  -6  -2   1   12.20    4.50
   6   2   0  238.18   14.00
  -6  -2   0  228.58   14.00
  -6  -2   0  218.48   13.90
  -6  -2  -1  596.64   34.00
   6   2   2   -4.00    3.40
   6   2   2    2.90    3.50
  -6  -2  -2   -1.00    3.50
   6   2   3    1.60    3.80
   6   2   3    7.90    4.10
  -6  -2  -3   -0.10    3.30
   6   2   5    6.40    4.30
  -6  -2  -5   -2.00    4.20
   6   2   8    5.30    4.70
  -6   3  12    4.70    5.50
   6   3 -12   -6.30    7.00
   6   3 -12   13.10    6.90
  -6  -3  12    0.50    8.50
  -6  -3  12   10.60    7.50
   6  -3 -12    5.10    5.30
   6  -3 -12    8.80    6.10
   6  -3 -12    8.90    6.10
   6   3 -11   -2.30    6.60
  -6   3  11    5.60    5.80
  -6   3  11   -4.00    5.10
   6   3 -11    1.10    6.10
  -6  -3  11    6.80    6.00
   6  -3 -11    1.20    5.30
   6  -3 -11   -2.50    5.50
   6  -3 -11   -1.20    4.90
  -6  -3  11   -0.20    6.20
   6   3 -10    6.70    6.70
   6   3 -10   10.30   11.30
   6   3 -10   20.90    5.70
  -6   3  10   11.20    5.50
   6  -3 -10   10.20    5.30
   6  -3 -10   13.40    5.50
   6  -3 -10    7.90    5.80
  -6  -3  10   12.60    6.10
  -6   3   9   72.09    7.70
   6   3  -9   58.79    7.20
  -6   3   9   68.09    7.30
  -6   3   9   59.09    7.90
   6   3  -9   70.79    8.50
   6   3  -9   47.90    7.60
  -6  -3   9   44.00    7.30
  -6  -3   9   65.99    8.30
  -6  -3   9   59.59    8.00
   6  -3  -9   62.59    7.40
   6  -3  -9   67.69    7.00
   6  -3  -9   77.99    7.40
   6   3  -8   13.60    5.70
   6   3  -8    2.80    5.10
  -6   3   8   10.50    5.30
  -6   3   8    9.00    4.80
   6   3  -8   12.20    5.60
  -6   3   8    7.70    4.60
   6  -3  -8    8.80    4.60
  -6  -3   8    4.90    4.40
   6  -3  -8    9.20    5.30
  -6  -3   8   29.30    8.20
  -6  -3   8    7.70    5.50
   6  -3  -8   12.80    4.60
  -6   3   7    3.10    4.50
   6   3  -7    8.70    4.80
  -6   3   7    2.40    4.00
   6   3  -7    2.20    4.60
   6   3  -7    5.70    5.40
  -6  -3   7    3.40    5.20
   6  -3  -7   -6.10    3.40
  -6  -3   7   -3.00    4.80
   6  -3  -7    3.80    3.80
  -6  -3   7   10.30    4.20
   6  -3  -7   -3.80    4.40
  -6   3   6  552.24   30.70
   6   3  -6  528.45   30.90
   6   3  -6  487.75   30.90
   6   3  -6  517.25   30.90
  -6  -3   6  517.65   30.90
   6  -3  -6  544.95   30.60
   6  -3  -6  567.54   30.70
   6  -3  -6  537.65   30.70
  -6  -3   6  543.55   31.20
  -6  -3   6  537.65   31.00
   6   3  -5  159.18   10.20
   6   3  -5  146.09   10.40
  -6   3   5  151.48    9.70
   6   3  -5  128.39   10.40
  -6  -3   5  146.89   10.40
  -6  -3   5  144.79   10.30
   6  -3  -5  152.18    9.60
  -6   3   4  196.08   12.30
   6   3  -4  194.48   12.40
   6   3  -4  192.18   12.60
  -6  -3   4  190.48   12.50
  -6  -3   4  192.68   12.60
   6   3  -3  277.77   16.70
   6   3  -3  263.97   16.50
  -6  -3   3  271.57   16.60
  -6  -3   3  280.77   16.70
   6   3  -2  606.04   34.40
   6   3  -2  591.44   34.30
  -6  -3   2  610.84   34.40
  -6  -3   2  595.54   34.40
   6   3  -1  192.98   12.20
   6   3  -1  195.98   12.20
  -6  -3   1  173.78   12.10
   6   3   0    0.40    3.80
   6   3   0    1.50    4.40
  -6  -3   0    2.00    3.70
  -6  -3   0   -4.70    3.60
   6   3   1   38.40    5.40
   6   3   1   39.10    5.20
  -6  -3  -1   35.50    5.30
  -6  -3  -1   41.50    5.20
   6   3   2   63.99    5.90
   6   3   2   58.79    5.70
  -6  -3  -2   54.49    5.60
  -6  -3  -2   58.29    6.00
   6   3   3  209.68   12.40
   6   3   3  185.98   12.20
  -6  -3  -3  176.58   12.10
  -6  -3  -3  193.48   12.40
   6   3   4    4.80    4.10
  -6  -3  -4    0.80    4.20
   6   3   5   30.70    5.30
  -6  -3  -5   40.90    5.90
   6   3   6  141.49    9.90
  -6  -3  -6  119.79    9.60
   6   3   7   17.70    5.50
   6   3   7   22.90    5.50
   6   3   8   -1.20    5.10
   6   3   9    5.10    5.60
   6   3   9    3.20    5.80
  -6  -3  -9   11.60    5.20
   6   4 -12   66.39    8.20
   6   4 -12   39.50    9.50
  -6   4  12   42.80    7.50
   6  -4 -12   62.19    7.90
   6  -4 -12   59.49    7.20
  -6  -4  12   49.70    8.60
  -6  -4  12   51.89    9.00
   6  -4 -12   42.10    7.60
   6   4 -11   39.10    8.10
   6   4 -11   21.30    7.70
  -6   4  11   29.30    7.60
   6  -4 -11   29.20    6.60
   6  -4 -11   25.40    6.20
  -6  -4  11   33.70    7.60
   6  -4 -11   26.00    6.20
   6   4 -10  133.99   12.00
  -6   4  10  184.38   11.90
   6   4 -10  133.09   12.80
  -6   4  10  162.08   11.60
   6   4 -10  143.19   11.70
  -6  -4  10  129.79   16.50
   6  -4 -10  164.58   11.80
   6  -4 -10  159.28   11.40
   6  -4 -10  170.28   11.90
  -6   4   9   28.20    6.10
  -6   4   9   47.00    6.90
  -6   4   9   40.10    6.80
   6   4  -9   25.90    6.40
   6   4  -9   25.20    6.90
  -6  -4   9   27.30    6.70
   6  -4  -9   29.70    5.80
  -6  -4   9   25.90    6.80
   6  -4  -9   35.10    5.40
  -6  -4   9   15.60    5.80
   6  -4  -9   37.40    6.30
   6   4  -8  121.89   10.30
  -6   4   8  140.99   10.30
  -6   4   8  150.88   10.30
   6   4  -8  121.69   10.80
  -6   4   8  156.08   10.40
   6   4  -8  136.59   11.00
  -6  -4   8  133.59   10.90
   6  -4  -8  132.59   10.10
   6  -4  -8  137.09   10.30
   6  -4  -8  134.99    9.80
  -6  -4   8  123.99   10.90
   6   4  -7  352.66   22.80
   6   4  -7  363.56   22.90
   6   4  -7  367.66   23.00
  -6   4   7  426.66   22.80
   6  -4  -7  386.26   22.50
   6  -4  -7  392.46   22.50
   6  -4  -7  398.16   22.40
  -6  -4   7  349.77   23.00
  -6  -4   7  370.66   22.90
  -6  -4   7  372.86   23.00
   6   4  -6   68.29    6.90
  -6   4   6   72.79    6.70
   6   4  -6   62.79    7.10
   6   4  -6   71.89    7.50
  -6  -4   6   70.59    7.30
   6  -4  -6   73.89    6.30
  -6  -4   6   74.89    7.40
  -6  -4   6   68.89    7.10
   6   4  -5   66.19    6.90
  -6   4   5   78.89    6.30
   6   4  -5   69.79    7.00
  -6  -4   5   68.39    6.50
   6  -4  -5   69.39    6.00
  -6  -4   5   70.39    7.20
  -6  -4   5   77.69    7.00
   6   4  -4   34.70    5.60
  -6   4   4   33.00    4.40
   6   4  -4   36.20    5.70
   6  -4  -4   26.50    4.10
  -6  -4   4   37.50    5.70
  -6  -4   4   36.90    5.70
   6   4  -3  291.37   17.70
   6   4  -3  303.17   17.80
  -6  -4   3  288.97   17.70
  -6  -4   3  280.87   17.70
   6   4  -2    0.80    4.40
   6   4  -2   -6.60    4.30
  -6  -4   2    6.30    4.60
  -6  -4   2   -2.80    4.30
   6   4  -1   19.00    4.80
   6   4  -1   30.10    5.10
  -6  -4   1   33.80    6.10
  -6  -4   1   21.90    5.00
   6   4   0   14.00    4.40
   6   4   0   21.90    4.50
  -6  -4   0   21.90    4.70
  -6  -4   0   18.60    4.60
   6   4   1   48.20    5.90
   6   4   1   47.90    5.80
  -6  -4  -1   49.90    5.90
  -6  -4  -1   44.40    5.90
   6   4   2  137.19    9.40
   6   4   2  137.09    9.40
  -6  -4  -2  132.69    9.60
  -6  -4  -2  123.79    9.30
   6   4   3  108.69    8.20
   6   4   3   95.99    8.10
  -6  -4  -3  106.39    8.20
   6   4   4   30.10    5.40
   6   4   4   27.30    5.20
  -6  -4  -4   28.40    5.40
  -6  -4  -4   31.10    5.50
   6   4   5   92.89    8.20
   6   4   5  105.29    8.40
  -6  -4  -5   83.89    8.30
  -6  -4  -5  112.59    9.40
   6   4   6    8.70    4.50
   6   4   6    1.40    5.00
  -6  -4  -6   -5.40    4.70
  -6  -4  -6    4.50    4.80
   6   4   7    7.30    5.40
   6   4   7    8.50    5.20
   6   4   8    5.70    5.50
   6   4   8   12.60    6.00
  -6  -4  -8    9.00    5.80
   6   4   9    4.20    5.50
   6   4   9   11.60    6.70
  -6  -4  -9   15.80    5.80
   6   5 -12   24.00    9.00
   6  -5 -12   30.90    6.60
   6  -5 -12   41.00    8.30
   6  -5 -12   30.90    6.30
  -6  -5  12   47.60    8.80
  -6  -5  12   34.50    7.60
   6   5 -11   12.20    7.30
   6  -5 -11   22.50    5.90
   6  -5 -11   23.00    6.30
   6  -5 -11   25.10    6.70
  -6  -5  11   22.10   12.20
   6   5 -10    8.40    6.30
   6   5 -10   16.50    6.20
   6  -5 -10   -0.90    6.00
  -6  -5  10    2.30    6.30
   6  -5 -10    0.80    5.70
  -6  -5  10    0.60    6.00
   6  -5 -10    1.90    4.40
   6   5  -9   37.00    7.20
   6   5  -9   53.99    8.40
  -6   5   9   62.89    6.80
   6  -5  -9   52.99    6.50
  -6  -5   9   45.90    7.40
  -6  -5   9   54.89    8.30
   6  -5  -9   49.30    8.40
   6  -5  -9   50.49    7.30
  -6   5   8   12.30    5.40
   6   5  -8    7.20    6.10
   6   5  -8   13.70    5.80
  -6   5   8   11.40    4.70
   6   5  -8    6.00    5.40
  -6   5   8    9.80    5.00
  -6  -5   8   20.00    5.50
   6  -5  -8    7.60    4.60
  -6  -5   8   -1.10    6.20
   6  -5  -8    9.40    4.30
   6  -5  -8    6.50    5.30
  -6  -5   8    8.70    6.10
   6   5  -7   12.20    5.30
   6   5  -7    0.80    5.40
  -6   5   7    7.70    4.60
  -6   5   7   -0.10    4.50
   6   5  -7    6.30    6.00
  -6  -5   7    5.10    5.60
  -6  -5   7   13.90    4.80
   6  -5  -7    7.90    5.00
  -6  -5   7    7.70    5.40
   6  -5  -7   12.80    4.50
   6   5  -6   48.10    6.40
   6   5  -6   35.00    6.40
   6   5  -6   32.90    6.10
   6  -5  -6   46.30    5.00
  -6  -5   6   40.90    5.90
  -6  -5   6   43.50    6.50
   6  -5  -6   37.50    5.40
  -6  -5   6   35.10    6.20
   6   5  -5  232.58   15.80
  -6   5   5  270.17   15.60
   6   5  -5  244.18   16.00
  -6  -5   5  242.38   16.00
  -6  -5   5  235.08   15.80
   6  -5  -5  277.97   15.50
  -6   5   4   40.00    5.00
   6   5  -4   33.40    5.80
   6   5  -4   46.10    6.30
  -6  -5   4   40.30    9.10
  -6  -5   4   38.50    6.00
   6  -5  -4   32.30    4.40
   6   5  -3   31.60    6.00
  -6   5   3   28.80    3.90
   6   5  -3   23.70    5.50
  -6  -5   3   30.00    5.70
  -6  -5   3   32.50    5.50
   6  -5  -3   24.40    3.80
   6   5  -2  123.19    9.10
   6   5  -2  124.59    9.20
  -6  -5   2  121.49    9.20
  -6  -5   2  119.99    9.20
   6   5  -1   10.00    4.70
   6   5  -1    9.90    4.80
  -6  -5   1   11.40    5.10
  -6  -5   1    4.80    4.60
   6   5   0  103.89    8.00
   6   5   0  102.39    8.00
  -6  -5   0   91.79    8.70
  -6  -5   0  101.99    8.00
   6   5   1    6.60    4.50
   6   5   1    9.30    9.10
  -6  -5  -1   -1.80    4.10
  -6  -5  -1    0.10    4.40
   6   5   2   22.40    5.20
   6   5   2   28.00    5.10
  -6  -5  -2   20.80    5.00
  -6  -5  -2   26.00    5.50
   6   5   3   -1.30    4.40
   6   5   3    4.30    4.70
  -6  -5  -3    5.20    4.30
  -6  -5  -3    8.20    4.70
   6   5   4    4.10    4.70
   6   5   4    4.10    4.40
  -6  -5  -4    4.00    4.70
  -6  -5  -4    9.60    4.70
   6   5   5   10.60    5.40
   6   5   5   11.40    5.00
  -6  -5  -5   17.40    5.80
  -6  -5  -5   24.20    5.60
   6   5   6   59.19    7.10
  -6  -5  -6   61.69    6.90
  -6  -5  -6   62.89    7.30
   6   5   7   52.79    6.60
   6   5   7   42.40    7.10
   6   5   8    5.40    5.60
   6   5   9   13.60    6.70
  -6  -5  -9   21.80    6.20
   6   6 -11   53.59    9.30
   6   6 -11   56.29    8.90
  -6   6  11   83.09    8.00
   6  -6 -11   73.89    8.60
   6  -6 -11   54.59    8.00
   6  -6 -11   75.39    8.30
  -6   6  10   56.49    7.70
   6   6 -10   30.90    7.50
   6   6 -10   50.19    8.80
  -6  -6  10   35.20   10.70
   6  -6 -10   58.39    7.30
   6   6  -9   36.20    7.50
   6   6  -9   43.90    7.00
  -6  -6   9   37.10    7.40
   6  -6  -9   41.50    6.00
   6  -6  -9   32.50    6.10
  -6  -6   9   38.40    7.60
  -6   6   8  129.29   11.30
   6   6  -8  121.99   10.80
   6   6  -8  114.79    9.80
  -6  -6   8   98.39   10.10
   6  -6  -8  116.19    9.50
  -6  -6   8  116.29   10.10
   6  -6  -8  135.39    9.80
  -6  -6   8  118.39   10.30
   6  -6  -8  125.49    9.10
   6   6  -7    5.20    5.10
   6   6  -7   -9.00    4.80
   6   6  -7    1.10    5.70
  -6   6   7   -3.90    4.60
   6  -6  -7   -0.90    4.30
   6  -6  -7   -5.10    3.90
  -6  -6   7   -4.50    5.40
  -6  -6   7   -3.70    5.30
  -6   6   6  100.89    8.20
   6   6  -6   92.69    8.80
   6   6  -6   90.39    8.70
   6   6  -6   87.49    8.20
  -6  -6   6   94.19    9.00
  -6  -6   6   89.69    8.50
   6  -6  -6  106.79    8.10
   6   6  -5   16.60    5.20
   6   6  -5   12.70    5.40
  -6   6   5   17.30    4.60
   6   6  -5   11.40    5.10
  -6  -6   5   15.10    5.80
   6  -6  -5   13.40    4.00
  -6  -6   5   13.70    5.60
   6   6  -4  342.57   20.90
   6   6  -4  329.37   21.00
   6   6  -4  347.07   21.00
  -6  -6   4  339.97   21.00
  -6  -6   4  337.07   21.20
   6  -6  -4  378.96   20.60
  -6   6   3   34.00    4.70
   6   6  -3   32.00    5.90
   6   6  -3   39.90    6.20
   6  -6  -3   42.00    4.90
  -6  -6   3   44.30    6.50
  -6  -6   3   53.09    6.70
   6   6  -2   61.29    6.50
   6   6  -2   54.59    6.70
  -6  -6   2   54.29    6.60
  -6  -6   2   76.79   11.50
   6   6  -1   64.49    6.60
   6   6  -1   69.49    6.60
  -6  -6   1   53.29    6.80
  -6  -6   1   56.69    6.50
   6   6   0   66.39    6.80
   6   6   0   74.79    7.10
  -6  -6   0   72.19    7.10
  -6  -6   0   62.79    9.30
   6   6   1   36.40    6.70
  -6  -6  -1   44.00    6.10
  -6  -6  -1   43.20    6.40
   6   6   2  477.25   27.20
  -6  -6  -2  428.36   27.10
  -6  -6  -2  479.35   27.30
   6   6   3  146.69    9.90
  -6  -6  -3  120.39    9.80
  -6  -6  -3  125.19   10.00
   6   6   4   -1.50    4.90
   6   6   4   -4.00    6.50
  -6  -6  -4   -3.10    4.80
  -6  -6  -4    4.10    4.80
   6   6   5   -0.10    4.90
   6   6   5   14.30    5.50
  -6  -6  -5    4.90    5.60
  -6  -6  -5   10.70    5.30
   6   6   6   19.60    5.80
   6   6   6   10.70    5.20
  -6  -6  -6   19.40    5.40
  -6  -6  -6   24.40    6.00
   6   6   7   19.70    6.60
   6   6   7   24.70    6.20
  -6  -6  -7   26.20    6.40
   6   6   8    5.90    6.00
   6   6   8    3.00    6.30
  -6  -6  -8   -4.50    5.40
   6   7 -11    9.60    6.90
   6  -7 -11   22.90    6.90
  -6  -7  11   25.20    7.70
   6  -7 -11   17.40    6.20
   6  -7 -11   26.00    6.40
   6   7 -10   22.80    7.30
  -6  -7  10   12.80    7.00
   6  -7 -10   19.10    5.60
   6  -7 -10   33.10    6.60
   6  -7 -10   25.50    5.90
   6   7  -9    0.00    6.50
   6  -7  -9    6.10    4.50
   6  -7  -9    6.50    4.90
  -6  -7   9    4.40    5.50
   6  -7  -9   10.30    6.50
   6   7  -8   20.90    6.90
   6  -7  -8   32.40    7.60
  -6  -7   8   24.00    6.80
  -6   7   7   31.80    6.30
   6   7  -7   28.00    6.70
   6   7  -7   19.40    6.30
  -6  -7   7   25.40    6.80
  -6  -7   7   31.00    6.70
   6  -7  -7   34.10    5.90
   6   7  -6   44.30    6.80
   6   7  -6   47.10    7.10
   6   7  -6   42.20    7.00
  -6   7   6   48.10    6.10
  -6  -7   6   37.40    6.90
   6  -7  -6   42.60    5.60
  -6  -7   6   43.60    7.30
   6   7  -5    3.80    4.90
   6   7  -5    3.20    3.90
   6   7  -5    4.10    5.10
  -6   7   5   -0.70    4.10
   6   7  -5   -0.80    5.50
  -6  -7   5   14.20    5.60
   6  -7  -5   -1.90    3.70
  -6  -7   5    0.20    5.20
   6   7  -4    0.90    3.80
   6   7  -4    5.80    4.90
   6   7  -4   -0.20    5.20
   6   7  -4    5.20    4.50
  -6   7   4    7.20    3.70
  -6  -7   4    2.60    5.50
   6  -7  -4   -5.40    3.50
  -6  -7   4    0.80    5.40
   6   7  -3   48.40    6.50
   6   7  -3   32.50    5.10
   6   7  -3   39.20    6.40
  -6   7   3   42.70    5.50
  -6  -7   3   48.60    7.30
   6  -7  -3   43.80    5.30
  -6  -7   3   36.90    6.60
   6   7  -2   21.50    5.50
  -6   7   2   24.90    4.20
   6   7  -2   23.70    6.00
   6  -7  -2   21.90    4.50
  -6  -7   2   22.40    6.00
  -6  -7   2   21.50    6.00
   6   7  -1   56.49    6.80
   6   7  -1   69.49    7.40
  -6  -7   1   55.79    6.80
   6  -7  -1   60.69    5.90
  -6  -7   1   53.19    7.00
   6   7   0   57.59    6.90
   6   7   0   53.69    6.70
  -6  -7   0   56.19    6.90
   6   7   1  173.98   11.70
  -6   7  -1  145.69   10.70
   6   7   1  161.28   11.60
  -6  -7  -1  164.78   11.70
  -6  -7  -1  188.48   11.90
   6   7   2   16.20    5.50
   6   7   2   15.20    5.50
  -6  -7  -2   28.00    6.10
  -6  -7  -2   20.40    5.60
   6   7   3  107.69    9.30
   6   7   3  119.39    9.50
  -6  -7  -3  116.79   10.10
  -6  -7  -3  115.59    9.30
  -6   7  -4   17.50    4.80
   6   7   4   12.20    5.60
   6   7   4    9.30    5.00
  -6  -7  -4   22.20    5.70
  -6  -7  -4   18.10    6.40
   6   7   5   -0.10    5.20
   6   7   5    1.50    5.70
  -6   7  -5    7.10    4.00
  -6  -7  -5    6.00    5.20
  -6  -7  -5   12.10    6.30
   6   7   6   12.00    5.70
  -6   7  -6   18.40    5.70
   6   7   6   14.20    5.50
  -6  -7  -6   15.90    5.90
  -6  -7  -6   14.40    5.50
  -6   7  -7    1.30    5.40
   6   7   7    1.60    5.60
  -6  -7  -7   -1.50    5.80
  -6   7  -8   24.60    7.10
   6   7   8   26.90    7.00
  -6  -7  -8   18.80    6.20
   6   8 -10    2.90    7.00
   6  -8 -10    4.10    6.10
   6  -8 -10    1.60    5.30
   6   8  -9   -1.00    6.30
   6  -8  -9    0.00    5.00
   6  -8  -9    5.80    5.70
  -6  -8   9    8.80    7.00
  -6  -8   9    5.90    6.50
   6  -8  -8   11.30    4.80
   6  -8  -8   12.90    4.90
   6   8  -7   41.90    7.60
  -6  -8   7   46.70    7.90
   6   8  -6   10.70    5.80
  -6   8   6   19.60    5.40
   6   8  -6    8.40    5.80
   6   8  -6   18.60    5.20
   6  -8  -6   21.00    5.00
  -6  -8   6   19.70    6.60
   6   8  -5   43.60    9.70
   6   8  -5   34.10    6.50
   6   8  -5   37.40    7.00
   6   8  -5   31.80    6.20
  -6   8   5   44.70    6.10
  -6  -8   5   39.80    7.00
   6  -8  -5   46.60    5.90
  -6   8   4  422.86   23.40
   6   8  -4  395.16   23.50
   6   8  -4  355.66   23.50
   6   8  -4  374.16   23.40
  -6  -8   4  376.76   23.70
  -6  -8   4  374.86   23.50
   6  -8  -4  418.06   23.20
   6   8  -3   76.19    7.90
  -6   8   3   92.79    7.60
   6   8  -3   74.09    8.10
   6   8  -3   76.49    7.10
   6   8  -3   93.69    7.80
  -6  -8   3   72.09    8.40
   6  -8  -3   99.09    7.50
  -6  -8   3   82.49    8.50
  -6   8   2   12.80    4.30
   6   8  -2   14.60    5.70
   6   8  -2   -3.20    5.00
  -6  -8   2    2.30    5.50
   6  -8  -2    1.50    3.90
  -6  -8   2   -1.10    5.20
  -6   8   1   23.10    4.40
   6   8  -1   35.20    5.90
   6   8  -1   12.90    5.70
  -6  -8   1   18.20    6.00
   6  -8  -1   33.30    5.00
  -6  -8   1   28.40    6.00
  -6   8   0  114.39    9.20
   6   8   0  141.79   10.40
   6   8   0  142.39   10.30
  -6  -8   0  134.79   13.30
  -6  -8   0  148.59   10.50
   6   8   1   11.20    5.30
  -6   8  -1    6.90    3.60
   6   8   1   -1.30    5.20
  -6  -8  -1    2.40    5.30
  -6  -8  -1    3.00    5.50
  -6   8  -2  538.25   31.20
   6   8   2  492.95   31.80
   6   8   2  542.45   31.70
  -6  -8  -2  554.94   31.80
  -6  -8  -2  566.14   31.90
   6   8   3   15.40    5.80
  -6   8  -3   21.20    4.70
   6   8   3   20.00    5.70
  -6   8  -3   13.80    5.50
  -6  -8  -3   21.50    5.80
  -6  -8  -3   13.60    6.00
   6   8   4   -2.10    4.90
   6   8   4    2.80    5.20
  -6   8  -4    4.00    4.80
  -6  -8  -4   10.40    5.70
  -6  -8  -4   15.50    5.90
   6   8   5    8.70    5.20
  -6   8  -5   10.00    5.40
   6   8   5    2.40    5.60
  -6   8  -5   21.30    4.80
  -6  -8  -5   19.60    9.00
  -6  -8  -5   -1.80    5.60
   6   8   6   32.60    6.60
   6   8   6   58.49    6.80
  -6   8  -6   47.10    7.50
  -6  -8  -6   56.19    7.00
  -6  -8  -6   41.80    7.40
   6   8   7    3.00    5.90
   6   8   7   18.10    6.50
  -6   8  -7    3.50    6.00
  -6  -8  -7   16.30    6.50
   6   9  -9   13.10    6.80
   6  -9  -9   24.90    5.90
  -6  -9   9   13.50    7.40
  -6  -9   9   18.50    7.20
   6   9  -8   -0.80    6.10
   6  -9  -8    0.40    4.50
  -6  -9   8   10.90    6.90
   6   9  -7    5.20    6.40
   6  -9  -7    2.00    4.30
   6   9  -6    1.90    6.00
   6   9  -6    8.90    5.80
   6  -9  -6    8.20    6.00
  -6  -9   6   11.40    5.80
  -6  -9   6   12.70    6.50
  -6   9   5    6.40    5.10
   6   9  -5   16.20    5.70
   6   9  -5   11.30    5.80
   6   9  -5    0.40    5.40
   6   9  -5   10.40    4.60
   6  -9  -5   10.90    4.60
  -6  -9   5   16.00    6.20
  -6  -9   5    3.60    6.10
   6   9  -4   32.40    7.00
   6   9  -4   46.10    6.90
  -6   9   4   36.40    6.00
   6   9  -4   43.60    8.90
   6   9  -4   41.70    6.50
  -6  -9   4   32.50    6.70
  -6  -9   4   45.60    7.80
   6  -9  -4   40.00    5.80
   6   9  -3    8.00    5.70
   6   9  -3    2.30    4.00
   6   9  -3    2.60    6.20
  -6   9   3   13.10    4.00
   6   9  -3    8.60    4.70
  -6  -9   3    5.70    6.00
   6  -9  -3   -0.10    4.50
  -6  -9   3    1.20    5.80
   6   9  -2   27.50    6.50
   6   9  -2   23.90    5.00
   6   9  -2   25.90    8.10
  -6  -9   2   36.10    6.90
   6  -9  -2   30.30    5.30
  -6  -9   2   25.20    6.30
   6   9  -1    2.40    3.80
   6   9  -1   -0.30    5.20
  -6   9   1    1.40    4.30
   6   9  -1    1.30    5.00
  -6  -9   1  -10.40    5.00
   6  -9  -1    1.40    4.40
  -6  -9   1   -3.50    5.40
  -6   9   0    1.70    3.60
   6   9   0   12.00    5.20
   6   9   0   -2.30    5.10
  -6  -9   0    2.50    7.50
  -6  -9   0   -0.50    5.20
   6   9   1   57.99    7.10
   6   9   1   59.09    7.00
  -6  -9  -1   61.99    7.90
  -6  -9  -1   56.39    7.90
   6   9   2  105.19    9.30
  -6   9  -2  110.99    9.30
  -6   9  -2  102.89    8.50
   6   9   2  131.09   14.20
  -6  -9  -2   95.59    9.40
  -6  -9  -2   99.19    9.50
   6   9   3   64.19    7.30
  -6   9  -3   65.49    7.90
   6   9   3   53.99    8.00
  -6   9  -3   54.79    6.10
  -6  -9  -3   46.50    7.70
  -6  -9  -3   58.49    8.10
  -6   9  -4    5.30    5.50
   6   9   4    4.20    5.60
  -6   9  -4    1.70    4.00
   6   9   4   14.10    5.80
  -6  -9  -4   -0.90    5.70
  -6  -9  -4    9.30    5.60
   6   9   5   37.70    6.90
  -6  -9  -5   31.60    7.10
   6   9   6   14.30    6.20
  -6   9  -6    6.80    6.50
   6   9   6   10.70    6.40
  -6  -9  -6   10.80    6.50
  -6  -9  -6    2.20    6.20
   6  10  -9   29.70    8.40
   6 -10  -9   38.40    7.20
   6  10  -8    8.50    6.90
  -6 -10   8   18.60    7.00
   6 -10  -8    1.70    5.40
   6  10  -7   31.30    7.40
   6 -10  -7   41.00    6.40
  -6 -10   7   17.60    6.90
   6  10  -6   27.00    6.70
   6 -10  -6   29.80    5.90
  -6 -10   6   31.10    7.00
  -6 -10   6   20.70    7.30
   6  10  -5  113.99   10.30
   6 -10  -5  131.69   10.10
   6  10  -4  118.19   10.20
   6  10  -4  117.19    9.60
   6  10  -4  126.79   10.20
  -6 -10   4  120.19   10.30
  -6 -10   4  116.79   10.60
   6  10  -3   12.90    8.10
   6  10  -3   17.20    4.80
   6  10  -3    4.60    5.40
  -6 -10   3    6.60    5.90
  -6 -10   3    9.50    6.40
   6 -10  -3   17.80    5.30
   6  10  -2   23.60    6.30
  -6  10   2   28.40    5.50
   6  10  -2   15.30    5.10
   6  10  -2   28.60    5.20
   6  10  -2   23.90    5.80
   6 -10  -2   22.50    5.50
  -6 -10   2   22.80    6.90
  -6 -10   2   23.60    6.50
  -6  10   1   21.20    4.80
   6  10  -1   13.60    5.80
   6  10  -1   10.20    4.70
   6  10  -1   19.00    6.10
  -6 -10   1    7.40    6.10
   6 -10  -1   18.20    5.40
  -6 -10   1    8.10    5.90
   6  10   0    7.00    5.40
  -6  10   0   15.10    4.30
   6  10   0    8.70    5.90
   6  10   0    7.90    5.00
  -6 -10   0    3.80    6.40
  -6 -10   0    4.50    5.70
   6  10   1   17.30    5.80
   6  10   1   20.50    6.10
  -6 -10  -1   20.40    6.30
  -6 -10  -1   12.30    6.30
  -6  10  -2   38.70    6.90
  -6  10  -2   26.60    6.10
   6  10   2   30.50    7.60
   6  10   2   33.40    6.30
  -6 -10  -2   29.30    7.00
  -6 -10  -2   33.60    7.20
  -6  10  -3    4.00    6.10
   6  10   3    6.80    6.10
   6  10   3   15.30    6.30
  -6 -10  -3    7.60    6.00
  -6 -10  -3   -5.40    6.20
   6  10   4    4.00    5.80
  -6  10  -4    5.70    5.80
   6  10   4   14.60    5.80
  -6 -10  -4   16.20    6.20
  -6 -10  -4    3.40    6.00
  -6  10  -5   15.50    6.30
   6  10   5    7.80    5.90
  -6 -10  -5   13.10    9.80
  -6 -10  -5   -5.60    6.20
   6  11  -7   -0.90    5.90
   6 -11  -7    6.70    5.20
  -6 -11   7    5.90    6.10
   6  11  -6   19.80    6.60
  -6 -11   6   36.30    7.60
  -6 -11   6   22.70    7.20
   6 -11  -6   32.80    6.40
   6  11  -5   27.20    6.30
  -6 -11   5   37.30    7.30
   6 -11  -5   40.00    6.30
   6  11  -4   10.60    5.70
   6 -11  -4   14.40    5.70
  -6 -11   4    7.10    6.50
   6  11  -3   18.70    6.60
  -6 -11   3   34.20    6.70
   6 -11  -3   22.40    5.40
   6  11  -2   45.90    6.80
   6  11  -2   32.40    7.60
  -6 -11   2   43.90    9.80
   6 -11  -2   45.10    6.90
  -6 -11   2   46.50    7.50
   6  11  -1   27.10    4.80
   6  11  -1   15.40    5.90
   6  11  -1   14.80    5.30
  -6 -11   1   21.40    6.90
   6 -11  -1   14.10    5.60
  -6 -11   1    2.50    6.30
   6  11   0   59.39    6.80
   6  11   1   43.00    5.80
   6  11   1   31.60    7.00
  -6  11  -1   30.80    7.40
  -6 -11  -1   40.70    7.50
  -6 -11  -1   22.20    7.10
  -6  11  -2   34.00    7.00
   6  11   2   20.10    6.80
  -6 -11  -2   20.00    5.60
  -6 -11  -2   26.90    7.10
  -6 -11  -2   33.00    7.20
  -6  11  -3    4.30    5.80
   6  11   3   11.20    6.70
  -6 -11  -3   -3.90    6.60
  -6 -11  -3   14.00    6.40
   6  11   4   26.90    7.40
  -6  11  -4   18.30    6.40
  -6 -11  -4   11.50    6.50
  -6 -11  -4    8.40    7.10
   6  12  -6   55.89    8.60
  -6 -12   6   52.59    8.90
   6 -12  -6   60.29    7.70
   6  12  -5    8.30    6.00
   6 -12  -5   17.50    6.10
  -6 -12   5   14.00    6.80
   6  12  -4    1.50    5.60
  -6 -12   4    1.30    6.70
   6 -12  -4    1.40    4.80
   6  12  -3    3.70    5.60
  -6 -12   3    8.20    6.40
   6 -12  -3   14.50    5.60
   6  12  -2   12.10    5.50
   6 -12  -2   14.90    5.30
   6  12  -1   70.69    8.20
  -6 -12   1   90.49    9.20
  -6 -12   1   99.29    9.40
   6  12   0   -4.90    6.10
  -6 -12   0    2.30    6.50
  -6 -12   0   14.80    7.20
   6  12   1   33.00    7.10
  -6  12  -1   46.80    8.10
  -6 -12  -1   33.00    7.50
  -6  12  -2    1.90    5.70
  -6 -12  -2   15.80    6.80
  -6 -12  -2    9.10    6.60
   6  12   3   25.20    7.20
  -6  12  -3    5.10    6.20
  -6 -12  -3   10.90    6.70
  -6 -12  -3    4.30    7.30
  -6 -12  -3   14.60    5.60
   6  13  -3    6.10    5.80
   6 -13  -3   14.00    6.30
  -6 -13   3    9.80    7.10
   6  13  -2    6.10    5.20
   6 -13  -2    7.60    5.80
  -6 -13   2    7.40    7.00
   6  13  -1   21.50    6.30
  -6 -13   1   25.80    7.50
  -6 -13   1   28.90    7.60
   6  13   0    5.90    5.80
  -7   0  12   39.00    7.90
   7   0 -12   45.20    7.10
   7   0 -12   53.59    8.20
   7   0 -12   32.30    7.50
   7   0 -11   -4.50    5.70
  -7   0  11   13.00    6.40
   7   0 -11   -9.50    5.60
  -7   0  11    2.80    6.10
   7   0 -11    3.50    4.70
   7   0 -10   27.80    7.00
  -7   0  10   21.40    6.00
   7   0 -10   16.80    6.70
   7   0 -10   22.10    5.80
  -7   0  10   38.50    7.00
  -7   0   9    2.10    5.20
   7   0  -9   -0.50    4.80
   7   0  -9   -9.10    5.00
  -7   0   9    0.30    4.70
   7   0  -9   -5.80    5.80
   7   0  -8   43.00    6.50
  -7   0   8   40.80    6.30
   7   0  -8   37.60    6.30
  -7   0   8   38.30    6.80
  -7   0   7   -0.20    4.10
  -7   0   7    8.00    5.10
   7   0  -7    1.20    4.40
   7   0  -7    1.80    4.20
   7   0  -7    3.20    4.10
  -7   0   7    0.70    4.60
   7   0  -6  298.77   19.30
  -7   0   6  345.17   19.90
  -7   0   6  325.77   19.50
   7   0  -6  331.57   19.60
  -7   0   6  314.57   19.80
   7   0  -6  343.47   19.80
  -7   0   5    1.30    4.00
  -7   0   5    1.60    4.80
   7   0  -5    1.10    3.90
   7   0  -5   -0.70    4.70
   7   0  -4  134.09    9.30
   7   0  -4  129.09    9.10
  -7   0   4  131.79    9.40
  -7   0   4  130.19    9.30
  -7   0   3    1.70    4.30
  -7   0   3    0.70    3.30
   7   0  -3    1.50    4.00
   7   0  -2  461.85   26.60
  -7   1  12    4.30    6.40
  -7   1  12    8.00    6.40
   7   1 -12    8.20    7.40
   7   1 -12    3.50    6.40
  -7  -1  12   19.50    7.30
   7  -1 -12   13.10    5.50
  -7  -1  12    0.10    6.70
   7  -1 -12   10.50    6.50
   7  -1 -12    1.50    6.40
  -7   1  11   -1.40    5.80
  -7   1  11   -0.80    5.90
   7   1 -11    7.20    6.30
   7   1 -11   -9.80    6.30
   7  -1 -11    2.10    6.20
  -7  -1  11    2.60    6.30
  -7  -1  11   13.80    5.90
   7  -1 -11    5.60    6.30
   7  -1 -11   11.60    4.80
   7   1 -10   10.30    6.10
   7   1 -10   -6.80    6.80
  -7   1  10    4.20    5.60
  -7   1  10    6.30    5.80
   7   1 -10   11.50    5.30
  -7  -1  10    4.00    5.40
   7  -1 -10   -0.10    7.00
  -7  -1  10    1.60    5.90
   7  -1 -10   -1.40    5.00
   7  -1 -10   -3.70    5.60
  -7   1   9   19.00    5.70
  -7   1   9   25.60    5.70
   7   1  -9   19.90    6.10
   7   1  -9   27.10    5.50
  -7   1   9   21.70    6.00
   7   1  -9   14.10    6.00
  -7  -1   9   26.30    5.70
   7  -1  -9   34.40    6.70
  -7  -1   9   29.10    6.10
   7  -1  -9   16.60    5.70
   7  -1  -9   14.00    5.30
  -7   1   8    1.60    5.00
  -7   1   8    4.50    5.00
   7   1  -8    2.60    5.30
   7   1  -8   -1.10    4.90
   7   1  -8    2.20    5.40
  -7   1   8    9.60    4.70
   7  -1  -8   -0.50    4.70
  -7  -1   8    6.00    4.70
  -7  -1   8    8.00    5.10
   7  -1  -8    6.70    4.60
   7  -1  -8   -0.20    4.30
  -7  -1   8   -4.70    5.30
  -7   1   7   60.69    7.20
   7   1  -7   61.69    7.10
   7   1  -7   68.19    6.90
   7   1  -7   78.09    7.40
  -7   1   7   67.09    7.00
   7  -1  -7   71.39    6.80
  -7  -1   7   71.89    7.50
  -7  -1   7   71.69    7.30
  -7  -1   7   60.79    7.00
   7  -1  -7   67.29    6.70
   7  -1  -7   80.79    7.20
   7   1  -6    3.80    4.90
   7   1  -6    4.00    4.20
  -7   1   6    8.70    4.90
  -7   1   6   -0.80    3.80
   7  -1  -6    6.10    3.80
   7  -1  -6    0.80    3.40
   7  -1  -6   -2.10    3.90
  -7  -1   6    2.80    4.70
  -7  -1   6    4.20    4.50
   7   1  -5  318.77   19.00
  -7   1   5  320.57   19.20
   7   1  -5  318.97   19.20
  -7   1   5  325.17   19.10
  -7  -1   5  296.37   19.20
   7  -1  -5  315.37   18.80
  -7  -1   5  318.47   19.30
  -7   1   4   15.20    4.20
   7   1  -4   19.10    4.30
  -7   1   4   12.90    4.90
   7   1  -4   16.50    4.20
   7  -1  -4   16.90    4.10
  -7  -1   4   16.80    4.60
  -7  -1   4    7.60    4.70
   7   1  -3   14.00    4.40
   7   1  -3   21.50    4.80
  -7  -1   3   21.40    4.80
  -7  -1   3    9.40    4.30
   7   1  -2   36.40    5.40
   7   1  -2   33.40    5.00
  -7  -1   2   30.40    5.20
   7   1  -1  107.59    8.00
  -7  -1   1   96.79    7.80
   7   1   0   83.19    6.60
   7   2 -12   73.69   10.50
   7   2 -12   97.49    9.80
  -7   2  12   79.79    9.10
   7  -2 -12   76.19    8.70
  -7  -2  12   88.59   10.00
  -7  -2  12   98.49    9.60
   7  -2 -12   88.59    9.30
  -7   2  11   21.20    6.90
   7   2 -11   28.30    6.00
   7   2 -11   17.30    7.60
  -7   2  11   27.80    7.00
   7   2 -11   27.60    7.20
   7  -2 -11   20.70    5.40
  -7  -2  11   18.70    6.80
   7  -2 -11   23.80    6.90
   7  -2 -11   22.50    6.70
  -7  -2  11   36.80    6.80
   7   2 -10   -2.70    5.20
  -7   2  10   15.10    5.40
  -7   2  10   12.40    6.30
   7   2 -10   11.40    5.50
   7  -2 -10    3.50    4.80
   7  -2 -10    6.10    5.70
  -7  -2  10   11.40    6.50
   7  -2 -10    7.90    9.90
  -7   2   9   44.80    7.30
  -7   2   9   37.30    6.60
  -7   2   9   39.70    6.90
   7   2  -9   44.50    7.30
   7   2  -9   44.30    6.40
   7   2  -9   44.70    7.10
   7  -2  -9   38.70    6.20
  -7  -2   9   40.70    7.20
  -7  -2   9   35.90    6.30
   7  -2  -9   36.80    6.20
   7  -2  -9   47.80    6.90
   7   2  -8   20.00    5.60
  -7   2   8   21.80    5.30
  -7   2   8   19.50    5.80
   7   2  -8   21.50    5.90
  -7   2   8   19.20    5.80
   7   2  -8   17.80    5.70
   7  -2  -8   13.50    4.80
  -7  -2   8   24.00    5.80
   7  -2  -8   17.00    5.00
  -7  -2   8   23.70    5.10
  -7  -2   8   11.70    5.80
   7  -2  -8   10.70    5.80
  -7   2   7  396.26   22.50
  -7   2   7  383.96   22.60
  -7   2   7  360.36   22.40
   7   2  -7  411.26   22.80
   7   2  -7  363.86   22.50
   7   2  -7  354.16   22.50
  -7  -2   7  382.46   22.90
  -7  -2   7  343.47   22.40
   7  -2  -7  374.36   22.20
  -7  -2   7  356.96   22.60
   7  -2  -7  393.06   22.40
   7  -2  -7  376.16   22.20
   7   2  -6  122.29    9.00
   7   2  -6  110.79    8.80
   7   2  -6  108.19    8.60
   7  -2  -6  115.59    8.30
  -7  -2   6  110.49    9.30
  -7  -2   6  111.09    9.20
   7  -2  -6  120.29    8.80
   7  -2  -6  116.59    8.40
   7   2  -5    6.50    4.20
   7   2  -5    3.80    4.50
   7  -2  -5   -0.70    3.90
   7  -2  -5    4.20    3.80
  -7  -2   5    9.70    4.30
  -7  -2   5    5.00    4.50
   7   2  -4   66.39    6.50
   7   2  -4   70.59    6.90
  -7  -2   4   74.89    6.90
  -7  -2   4   69.39    6.90
   7   2  -3   50.89    5.70
   7   2  -3   61.29    6.50
  -7  -2   3   42.70    5.80
  -7  -2   3   47.60    5.80
   7   2  -2  312.07   18.20
   7   2  -2  321.77   18.10
  -7  -2   2  284.47   18.10
  -7  -2   2  280.47   18.10
   7   2  -1   -1.50    4.40
   7   2  -1    6.30    4.20
  -7  -2   1   -1.90    4.40
  -7  -2   1   10.50    4.80
   7   2   0   23.30    4.70
  -7  -2   0   28.30    4.90
  -7  -2   0   34.10    5.10
   7   2   1   50.29    5.80
  -7  -2  -1   47.20    5.30
   7   2   2   41.60    5.30
   7   2   3   23.60    4.80
   7   2   4    4.50    4.20
  -7   3  12   25.20    7.00
   7   3 -12   22.60    8.60
   7  -3 -12   11.80    7.00
   7  -3 -12   22.70    6.80
  -7  -3  12   30.50    8.10
   7  -3 -12   24.40    6.10
  -7   3  11    4.00    6.00
   7   3 -11    5.30    7.00
   7   3 -11   14.60    7.00
   7  -3 -11    2.90    5.20
  -7  -3  11   22.20    6.60
   7  -3 -11    7.20    6.20
   7  -3 -11    6.30    5.60
  -7   3  10   23.90    6.30
   7   3 -10   17.40    6.10
  -7   3  10   21.70    6.70
   7   3 -10   33.80    6.30
   7   3 -10   28.80    7.60
  -7  -3  10   17.40    6.70
   7  -3 -10   11.90    6.10
   7  -3 -10   29.70    5.70
   7  -3 -10   19.10    5.50
  -7   3   9   78.79    7.90
   7   3  -9   52.19    9.20
  -7   3   9   58.69    7.90
  -7   3   9   77.69    7.60
   7   3  -9   68.49    8.80
   7   3  -9   65.49    7.70
  -7  -3   9   66.69    8.30
   7  -3  -9   78.39    7.40
   7  -3  -9   70.49    7.50
   7  -3  -9   72.29    7.90
  -7  -3   9   62.39    8.00
  -7  -3   9   70.59    8.20
  -7   3   8    6.40    8.60
   7   3  -8    1.70    5.50
  -7   3   8   -5.10    7.70
   7   3  -8    4.50    5.40
  -7  -3   8    3.20    4.50
   7  -3  -8    1.10    4.20
  -7  -3   8    0.80    5.30
   7  -3  -8   -0.80    4.40
   7  -3  -8    1.50    5.20
  -7  -3   8   -1.20    5.20
   7   3  -7   29.80    5.90
   7   3  -7   24.60    7.20
  -7   3   7   22.80    5.00
   7   3  -7   27.40    6.00
  -7   3   7   39.70    6.30
  -7  -3   7   35.40    6.80
   7  -3  -7   39.70    6.30
  -7  -3   7   27.10    6.30
   7  -3  -7   27.90    5.10
  -7  -3   7   27.00    5.40
  -7   3   6    4.40    3.90
   7   3  -6   -1.10    4.40
   7   3  -6    2.20    4.80
  -7   3   6    2.00    4.80
  -7  -3   6    2.50    5.10
   7  -3  -6    6.10    3.70
   7  -3  -6   -1.40    3.10
  -7  -3   6    7.00    5.00
   7   3  -5   62.39    7.50
   7   3  -5   65.69    6.70
  -7  -3   5   66.69    7.00
  -7  -3   5   75.19    7.10
   7   3  -4  155.18   11.10
  -7  -3   4  159.88   11.20
  -7  -3   4  171.18   11.30
   7   3  -3    5.50    4.50
   7   3  -3    1.20    6.40
  -7  -3   3    8.10    4.60
  -7  -3   3   12.20    5.20
   7   3  -2    4.60    4.40
   7   3  -2    3.70    4.30
  -7  -3   2    5.00    4.50
  -7  -3   2    6.40    4.30
   7   3  -1    0.90    4.20
   7   3  -1   -4.40    4.00
  -7  -3   1   -1.30    4.30
  -7  -3   1   -3.60    3.80
   7   3   0   -1.60    3.90
   7   3   0    5.80    4.50
  -7  -3   0   10.50    4.50
  -7  -3   0   -0.40    4.20
   7   3   1   51.79    6.00
   7   3   1   61.09    6.40
  -7  -3  -1   56.69    5.90
  -7  -3  -1   61.39    6.10
   7   3   2   10.20    4.30
   7   3   2   15.80    5.00
  -7  -3  -2   17.80    4.80
  -7  -3  -2   16.40    4.60
   7   3   3  157.88   10.80
   7   3   3  162.48   10.80
  -7  -3  -3  165.48   11.00
  -7  -3  -3  138.19   10.50
   7   3   4   61.79    6.50
   7   3   5   -0.50    4.60
  -7  -3  -5    4.40    4.80
   7   3   7   14.50    5.10
  -7  -3  -8   12.30    5.50
  -7   4  12    7.00    5.60
   7   4 -12   -8.00    6.90
   7  -4 -12   13.40    5.80
  -7  -4  12    3.30    6.80
   7  -4 -12   12.00    6.00
   7  -4 -12    8.60    6.80
   7   4 -11   12.50    8.40
   7   4 -11   -8.10    6.90
  -7  -4  11    9.70    7.20
   7  -4 -11    1.50    6.20
   7  -4 -11    6.40    5.40
   7  -4 -11    3.40    5.50
   7   4 -10   59.09    7.40
   7   4 -10   68.49    9.30
   7   4 -10   50.89    8.20
  -7   4  10   69.49    8.00
   7  -4 -10   62.19    7.80
  -7  -4  10   49.50    8.40
   7  -4 -10   67.09    7.90
  -7  -4  10   65.39    8.80
   7   4  -9  136.49   12.40
  -7   4   9  160.48   11.50
  -7   4   9  176.98   11.70
   7   4  -9  133.09   11.70
   7  -4  -9  160.68   11.20
  -7  -4   9  142.09   12.10
  -7  -4   9  142.59   12.20
  -7  -4   9  150.58   12.00
   7  -4  -9  162.88   11.60
   7  -4  -9  166.88   11.60
  -7   4   8  378.06   21.40
   7   4  -8  343.57   21.70
   7   4  -8  331.07   21.40
   7   4  -8  338.37   21.70
   7  -4  -8  377.26   21.10
  -7  -4   8  333.17   23.00
  -7  -4   8  317.07   21.50
  -7  -4   8  343.37   21.80
   7   4  -7  183.08   13.00
   7   4  -7  169.98   12.60
  -7   4   7  194.38   12.50
   7   4  -7  184.68   13.20
   7  -4  -7  196.58   12.20
  -7  -4   7  154.88   12.90
  -7  -4   7  181.48   13.20
   7  -4  -7  198.28   12.30
  -7  -4   7  175.68   12.70
   7  -4  -7  186.78   12.40
   7   4  -6   80.79    7.90
   7   4  -6   78.29    7.70
  -7   4   6   78.49    6.90
   7   4  -6   67.89    7.40
   7  -4  -6   74.49    6.50
  -7  -4   6   60.19    6.80
  -7  -4   6   81.79    7.70
  -7  -4   6   91.39    8.20
   7   4  -5   34.80    5.90
   7   4  -5   25.70    5.80
  -7   4   5   33.70    5.10
  -7  -4   5   35.00    6.20
  -7  -4   5   24.90    5.70
   7   4  -4   45.30    6.90
   7   4  -4   52.39    6.70
  -7  -4   4   52.49    6.70
  -7  -4   4   46.30    6.70
   7   4  -3  282.97   17.70
   7   4  -3  284.57   17.40
  -7  -4   3  285.37   17.60
  -7  -4   3  273.47   17.50
   7   4  -2   51.09    6.30
   7   4  -2   54.99    9.40
  -7  -4   2   60.09    7.20
  -7  -4   2   44.30    6.60
   7   4  -1  164.98   11.40
   7   4  -1  172.98   11.40
  -7  -4   1  154.78   11.30
  -7  -4   1  175.88   11.50
   7   4   0   15.60    4.80
   7   4   0    8.40    4.90
  -7  -4   0   11.50    5.00
  -7  -4   0   20.60    5.20
   7   4   1    6.30    4.60
   7   4   1    7.90    4.90
  -7  -4  -1   12.10    4.50
  -7  -4  -1    6.50    4.40
   7   4   2   28.90    5.20
   7   4   2   27.00    5.60
  -7  -4  -2   24.40    5.20
  -7  -4  -2   15.80    5.10
   7   4   3    2.50    4.90
   7   4   3    2.40    4.50
  -7  -4  -3   -1.00    5.00
  -7  -4  -3    9.90    4.40
   7   4   4   20.70    5.70
   7   4   4   14.30    5.20
  -7  -4  -4   17.50    5.20
  -7  -4  -4   12.60    6.60
   7   4   5   47.00    6.50
   7   4   5   47.40    6.70
  -7  -4  -5   55.39    6.50
   7   4   6    6.90    5.50
   7   4   6   12.30    4.90
  -7  -4  -6   12.70    5.40
   7   4   7   13.10    5.90
   7   4   8   12.30    6.10
  -7  -4  -8    4.00    5.60
   7   5 -11   16.40    6.30
   7   5 -11    0.90    7.20
  -7   5  11    3.10    5.50
   7  -5 -11    2.60    5.60
  -7  -5  11    5.90    7.00
   7  -5 -11   10.30    5.10
   7  -5 -11    3.50    6.00
   7   5 -10   10.30    6.80
  -7   5  10   24.10    6.00
   7   5 -10   14.40    6.40
  -7  -5  10   14.40    6.80
   7  -5 -10   20.00    5.20
  -7  -5  10    9.50    6.60
  -7   5   9    1.10    5.00
   7   5  -9    4.40    5.60
   7   5  -9   -6.60    6.10
   7   5  -9    0.80    5.90
   7  -5  -9    3.10    4.50
  -7  -5   9   -9.20    6.00
  -7  -5   9  -14.60    6.20
   7   5  -8    6.20    6.20
   7   5  -8    8.40    6.50
  -7   5   8   -8.90    5.00
   7   5  -8    6.30    5.40
   7  -5  -8    5.50    4.60
  -7  -5   8    1.40    6.10
  -7  -5   8    0.80    6.00
   7  -5  -8   -0.50    4.10
  -7  -5   8   -2.90    4.00
   7   5  -7   57.49    7.60
   7   5  -7   61.09    7.80
   7   5  -7   65.69    7.90
  -7   5   7   76.19    8.90
   7  -5  -7   76.59    6.80
  -7  -5   7   63.59    8.20
  -7  -5   7   66.19    7.20
  -7  -5   7   59.29    9.50
  -7   5   6  300.27   17.40
   7   5  -6  294.87   17.80
   7   5  -6  272.77   17.90
   7   5  -6  275.57   17.70
  -7  -5   6  283.77   18.00
   7  -5  -6  307.07   17.20
  -7  -5   6  227.48   20.00
  -7  -5   6  247.48   17.10
   7   5  -5  121.19   10.30
   7   5  -5  144.99   10.80
  -7   5   5  140.99    9.90
  -7  -5   5  134.19   16.60
   7  -5  -5  144.29    9.60
  -7  -5   5  136.39   10.70
   7   5  -4   63.89    7.30
   7   5  -4   53.99    6.90
  -7  -5   4   71.69   11.20
  -7  -5   4   71.89    9.30
   7   5  -3   65.59    7.40
   7   5  -3   60.29    7.40
  -7  -5   3   73.89    7.40
  -7  -5   3   76.89    7.40
   7   5  -2   61.29    6.90
   7   5  -2   77.59    8.60
  -7  -5   2   58.29    7.30
  -7  -5   2   51.99    6.90
   7   5  -1   -2.40    4.80
   7   5  -1   -7.60    4.80
  -7  -5   1   -1.50    4.80
  -7  -5   1   -4.60    4.60
   7   5   0   11.50    5.00
   7   5   0   18.70    5.30
  -7  -5   0   18.80    5.20
  -7  -5   0   18.80    5.20
   7   5   1   67.69    7.60
   7   5   1   50.99    6.70
  -7  -5  -1   53.69    7.00
  -7  -5  -1   50.19    6.80
   7   5   2   -5.70    4.90
   7   5   2    0.40    4.60
  -7  -5  -2    9.70    5.00
  -7  -5  -2    0.30    4.90
   7   5   3   21.70    5.50
   7   5   3   22.60    5.60
  -7  -5  -3   21.70    6.00
  -7  -5  -3   15.80    5.20
   7   5   4   37.50    6.50
   7   5   4   48.80    6.90
  -7  -5  -4   31.60    9.60
  -7  -5  -4   41.10    6.60
   7   5   5    2.10    5.00
   7   5   5    3.80    5.60
  -7  -5  -5    6.90    5.30
   7   5   6    1.40    4.50
  -7  -5  -6    2.40    5.40
   7   5   7   35.20    6.80
   7   5   7   38.00    7.10
  -7  -5  -7   38.10    6.70
   7   5   8    8.40    6.00
  -7  -5  -8    9.40    5.40
   7   6 -11   -2.60    7.20
  -7  -6  11    7.90    7.90
   7  -6 -11   14.80    5.80
   7  -6 -11    3.40    5.80
   7   6 -10   -2.80    6.40
   7   6 -10   16.40    6.60
   7  -6 -10    6.70    5.70
   7  -6 -10   10.00    5.10
   7  -6 -10    9.40    4.90
   7   6  -9   13.30    6.60
   7   6  -9   11.10    6.90
  -7  -6   9   12.40    6.70
  -7  -6   9   15.10   10.40
   7  -6  -9   23.20    7.60
   7  -6  -9   12.90    5.00
   7   6  -8  167.88   13.20
   7   6  -8  175.18   13.10
   7   6  -8  168.48   12.60
   7  -6  -8  174.08   12.20
   7  -6  -8  194.98   12.00
  -7  -6   8  171.08   13.30
  -7  -6   8  169.38   15.20
  -7  -6   8  165.58   12.50
   7   6  -7   78.19    8.60
   7   6  -7   69.49    7.80
  -7   6   7   80.19    7.90
  -7  -6   7   55.19    8.40
  -7  -6   7   96.09   12.20
  -7  -6   7   70.89    9.10
   7  -6  -7   69.29    7.30
   7   6  -6   83.49    8.50
   7   6  -6   77.29    9.00
  -7   6   6  101.59    8.20
   7   6  -6   85.09    9.00
  -7  -6   6   83.19    9.10
  -7  -6   6   97.39    9.40
   7  -6  -6  100.39    7.90
   7   6  -5   55.89    7.80
   7   6  -5   66.79    8.20
  -7   6   5   91.69    7.30
  -7  -6   5   69.09    8.20
  -7  -6   5   67.69    8.90
   7  -6  -5   80.79    6.60
   7   6  -4   72.99    8.10
  -7   6   4   95.89    7.50
   7   6  -4   72.69    8.30
  -7  -6   4   75.09    8.40
   7  -6  -4   90.69    6.80
  -7   6   3   18.80    4.20
   7   6  -3   21.90    5.80
   7   6  -3   16.90    5.70
  -7  -6   3   29.30    6.30
  -7  -6   3   22.10    7.10
   7   6  -2  105.59    9.30
   7   6  -2  104.19    8.90
  -7  -6   2  100.39    9.20
  -7  -6   2  130.39   12.70
   7   6  -1  304.17   18.20
  -7  -6   1  281.77   18.20
  -7  -6   1  285.67   18.30
   7   6   0    2.20    5.10
   7   6   0    0.90    5.40
  -7  -6   0    2.90    5.20
  -7  -6   0    5.40    5.10
   7   6   1  114.79    9.50
   7   6   1  128.09   10.10
  -7  -6  -1  124.09    9.50
  -7  -6  -1  105.49    9.50
   7   6   2  119.99   11.80
   7   6   2   91.09    8.70
  -7  -6  -2   80.19    8.10
  -7  -6  -2   86.59    8.40
   7   6   3   23.00    9.00
   7   6   3   19.80    5.90
  -7  -6  -3   18.30    5.30
  -7  -6  -3   26.90    6.30
   7   6   4   72.89    8.40
   7   6   4   70.59    7.50
  -7  -6  -4   64.09    7.50
  -7  -6  -4   64.99   10.20
   7   6   5    0.90    5.60
   7   6   5    5.60    5.20
  -7  -6  -5   -5.60    5.00
  -7  -6  -5    8.50    5.30
   7   6   6   22.00    6.20
   7   6   6   19.40    5.90
  -7  -6  -6   10.80    6.00
   7   6   7   17.50    6.60
   7   6   7   33.90    6.80
  -7  -6  -7   29.40    6.00
  -7   7  10   31.50    6.60
   7   7 -10   24.50    7.90
   7   7 -10   24.40    6.80
   7  -7 -10   28.30    6.00
   7  -7 -10   40.10    7.50
  -7  -7  10   30.20   11.00
   7   7  -9    1.60    6.10
   7  -7  -9    8.50    5.00
   7  -7  -9    5.70    5.30
  -7  -7   9    1.40    6.50
   7   7  -8   14.30    6.40
   7   7  -8    2.10    6.50
   7  -7  -8   24.60    6.00
  -7  -7   8   22.60    6.50
  -7  -7   8    6.20    6.60
   7  -7  -8   11.70    5.30
   7   7  -7   -2.70    5.80
  -7   7   7    2.20    5.70
   7   7  -7   -5.60    5.70
   7   7  -7    6.70    5.90
  -7  -7   7    3.20    6.30
  -7  -7   7   10.20    6.40
   7  -7  -7    4.10    4.60
  -7   7   6   36.70    6.00
   7   7  -6   25.20    6.40
   7   7  -6   29.60    6.70
   7  -7  -6   29.50    5.30
  -7  -7   6   24.50    7.00
  -7  -7   6   28.20    7.10
   7   7  -5   90.79    8.30
   7   7  -5   71.19    8.10
   7   7  -5   79.79    8.60
  -7   7   5   90.49    7.70
   7  -7  -5   88.49    7.40
  -7  -7   5   63.29    8.50
  -7  -7   5   70.89    8.20
  -7   7   4   29.20    5.00
   7   7  -4   22.60    6.50
   7   7  -4   25.90    5.90
  -7  -7   4   19.20    6.70
   7  -7  -4   28.30    4.80
  -7  -7   4   21.30    6.70
   7   7  -3    3.90    5.50
   7   7  -3    2.80    5.40
  -7  -7   3   -3.00    5.30
  -7  -7   3   -6.00    9.00
   7   7  -2   58.29    7.50
   7   7  -2   53.79    7.10
  -7  -7   2   52.19    6.90
  -7  -7   2   68.49    8.10
   7   7  -1   28.00    6.40
   7   7  -1   25.90    7.10
  -7  -7   1   26.20    6.30
  -7  -7   1   24.50    6.50
   7   7   0   -1.60    5.30
   7   7   0   -1.40    5.40
  -7  -7   0    1.70    5.30
  -7  -7   0    2.60    5.30
   7   7   1    6.60    5.30
   7   7   1   -1.80    5.20
  -7  -7  -1   -0.60    5.20
  -7  -7  -1   -0.20    5.30
   7   7   2    3.10    5.70
   7   7   2    8.30    5.20
  -7  -7  -2    6.70    5.70
  -7  -7  -2    5.70    5.50
   7   7   3   10.00    5.30
   7   7   3   -3.30    5.70
  -7  -7  -3   -9.10    6.30
  -7  -7  -3   10.20    5.40
   7   7   4   11.00    5.60
   7   7   4    5.00    5.80
  -7  -7  -4    6.90    6.80
  -7  -7  -4   26.80    7.40
   7   7   5    7.30    5.90
   7   7   5   -3.40    5.70
  -7  -7  -5    5.80    5.80
  -7  -7  -5   -3.00    5.80
   7   7   6   15.60    5.90
   7   7   6    7.50    6.40
   7   7   7   -1.50    6.00
   7   7   7    0.00    5.70
   7   8 -10   10.80    7.20
  -7  -8  10   19.60    7.70
   7  -8 -10   16.10    5.90
   7   8  -9   27.00    7.50
   7  -8  -9   28.60    6.00
  -7  -8   9   36.50    7.60
  -7  -8   9   24.00    8.00
   7   8  -8  -11.90    5.50
   7  -8  -8   -1.80    4.40
   7   8  -7   95.09    9.70
  -7  -8   7   81.39    9.20
  -7  -8   7   93.39    9.00
   7   8  -6   23.30    6.30
  -7   8   6   15.70    5.50
   7   8  -6   15.70    6.20
   7   8  -6   18.70    5.20
   7   8  -6   20.80    6.50
  -7  -8   6   17.70    7.10
   7  -8  -6   25.90    5.60
  -7  -8   6   18.30    6.70
   7   8  -5   26.20    6.40
   7   8  -5   13.90    6.40
  -7   8   5   11.20    4.90
   7   8  -5   10.70    5.60
   7   8  -5   16.60    4.90
  -7  -8   5    8.70    6.20
   7  -8  -5   18.00    4.80
  -7  -8   5   18.30    6.50
   7   8  -4   16.90    4.40
   7   8  -4    6.50    6.00
   7   8  -4   19.60    6.60
   7  -8  -4   18.90    4.70
  -7  -8   4   14.40    6.50
  -7  -8   4   19.90    6.60
   7   8  -3    3.40    5.30
  -7   8   3    8.40    4.10
   7   8  -3    1.50    5.50
   7  -8  -3    6.70    4.20
  -7  -8   3   -7.00    9.30
  -7  -8   3    2.30    6.00
  -7   8   2  101.29    7.80
   7   8  -2  101.29    8.80
   7   8  -2  100.69    9.20
   7  -8  -2   96.49    7.90
  -7  -8   2  104.49    9.10
  -7  -8   2   88.79    9.10
  -7   8   1   15.30    4.30
   7   8  -1   13.90    6.40
   7   8  -1   20.80    6.30
  -7  -8   1   21.30    6.70
   7  -8  -1   31.60    5.50
  -7  -8   1   24.90    6.90
   7   8   0   82.29    8.30
   7   8   0   71.89    9.00
  -7  -8   0   72.69    8.30
  -7  -8   0   89.69    8.50
   7   8   1    0.10    5.40
   7   8   1    1.40    4.80
  -7  -8  -1    2.60    5.90
  -7  -8  -1    0.30    5.60
   7   8   2   10.20    5.90
   7   8   2    3.00    5.90
  -7  -8  -2    1.10    5.70
  -7  -8  -2    7.90    5.40
   7   8   3   21.70    6.40
   7   8   3   18.00    6.10
  -7  -8  -3   10.60    6.30
  -7  -8  -3   19.60    6.10
   7   8   4    4.50    5.70
   7   8   4    6.00    5.10
  -7  -8  -4   -1.80    5.70
  -7  -8  -4   11.00    7.90
   7   8   5   13.00    6.30
   7   8   5   29.40    6.20
  -7  -8  -5   17.30    7.40
  -7  -8  -5    9.50    6.30
   7   8   6   15.20    5.60
   7   8   6    3.50    6.70
  -7  -8  -6   -6.70    5.90
   7   9  -9   34.60    7.90
   7  -9  -9   32.90    6.40
   7   9  -8    1.60    7.00
   7  -9  -8   16.40    5.40
  -7  -9   8   28.00    7.40
   7   9  -7   16.70    6.20
   7   9  -7   10.90    6.40
   7  -9  -7   10.10    5.30
   7   9  -6    1.70    5.70
   7  -9  -6    2.10    4.80
  -7  -9   6    8.60    6.50
  -7  -9   6    7.20    6.40
   7   9  -5   -2.30    5.40
   7   9  -5   -6.80    5.60
   7   9  -5   -0.30    3.80
   7  -9  -5   -2.50    4.30
  -7  -9   5   12.90    6.00
  -7  -9   5    6.00    6.30
  -7   9   4   23.00    5.00
   7   9  -4   19.10    5.40
   7   9  -4   25.10    7.00
   7   9  -4   25.70    6.70
   7   9  -4   33.90    6.70
   7  -9  -4   25.00    5.30
  -7  -9   4   25.90    7.00
  -7  -9   4   26.70    7.10
   7   9  -3   47.10    6.90
   7   9  -3   37.30    5.60
   7   9  -3   28.50    6.80
  -7   9   3   47.00    5.80
   7  -9  -3   42.40    5.90
  -7  -9   3   38.50    7.90
  -7  -9   3   47.30    7.70
   7   9  -2   -5.20    5.50
  -7   9   2    9.40    3.80
  -7  -9   2   -3.80    5.80
  -7  -9   2   -6.40    6.50
   7  -9  -2   -0.30    4.10
   7   9  -1   19.00    6.00
   7   9  -1   22.30    7.40
  -7  -9   1    8.70    6.00
  -7  -9   1   22.50    6.20
   7  -9  -1   21.70    5.00
   7   9   0   64.79    7.50
  -7  -9   0   68.99    8.00
  -7  -9   0   66.79    8.10
  -7   9  -1    5.00    4.30
   7   9   1   15.00    5.70
   7   9   1    6.50    5.80
  -7   9  -1    2.80    4.50
  -7  -9  -1    6.30    6.20
  -7  -9  -1    9.30    5.90
  -7   9  -2    9.60    3.90
  -7   9  -2    7.30    5.20
   7   9   2    5.40    5.60
   7   9   2    0.90    6.00
  -7  -9  -2    6.50    6.10
  -7  -9  -2    7.10    5.50
   7   9   3   21.30    6.40
   7   9   3   20.70    6.80
  -7  -9  -3   25.50    6.70
  -7  -9  -3   23.90    6.00
   7   9   4   18.00    6.90
  -7  -9  -4   40.00    7.30
  -7  -9  -4   35.90    7.40
   7   9   5   18.80    7.60
  -7   9  -5    2.90    6.80
   7   9   5   21.60    6.90
   7  10  -8   10.90    6.90
   7 -10  -8   11.10    5.30
  -7 -10   8   15.10    6.70
   7  10  -7   17.90    6.80
  -7 -10   7   16.20    7.00
  -7 -10   7   25.90    7.20
   7 -10  -7   21.70    5.70
   7  10  -6   29.30    6.70
   7 -10  -6   36.30    6.20
  -7 -10   6   33.30    7.50
  -7 -10   6   23.90    7.50
   7  10  -5   10.80    5.90
   7 -10  -5   -1.50    4.30
  -7 -10   5   -3.50    5.90
  -7 -10   5    6.70    8.50
   7  10  -4   -9.20    5.00
   7  10  -4    8.00    4.40
  -7 -10   4    6.50    6.40
  -7 -10   4    0.10    6.20
   7 -10  -4    1.40    5.60
   7  10  -3   15.80    4.50
   7  10  -3    7.40    6.40
  -7 -10   3    9.90    6.40
  -7 -10   3    5.40    6.60
   7 -10  -3    6.00    4.40
  -7  10   2   16.20    5.10
   7  10  -2   12.40    7.30
   7  10  -2   11.90    6.40
   7 -10  -2    8.80    4.70
  -7 -10   2    4.10    6.30
  -7 -10   2   12.40    7.90
   7  10  -1   32.80    6.60
   7  10  -1   16.50    6.00
  -7  10   1   20.50    4.40
  -7 -10   1   16.50    6.60
   7 -10  -1   11.60    5.20
  -7 -10   1    7.30    5.80
  -7  10   0   19.70    4.60
   7  10   0    5.50    6.00
   7  10   0   14.20    5.50
  -7 -10   0   19.60    6.60
  -7 -10   0   23.30    6.50
   7  10   1   17.70    6.30
   7  10   1   21.20    6.30
  -7  10  -1    9.30    4.30
  -7  10  -1   10.00    5.50
  -7 -10  -1   11.60    6.40
  -7 -10  -1    9.40    6.30
  -7  10  -2   34.80    6.80
   7  10   2   21.60    7.00
   7  10   2   34.10    6.80
  -7 -10  -2   25.50    6.40
  -7 -10  -2   31.00    7.40
   7  10   3  131.49   10.80
   7  10   3  129.99   10.80
  -7 -10  -3  115.19   11.10
   7  10   4   17.20    7.10
   7  10   4   22.40    8.10
  -7  10  -4   16.00    6.50
  -7 -10  -4   27.60    7.60
  -7 -10  -4   38.60    7.20
   7  11  -7    1.50    6.30
  -7 -11   7    3.40    7.00
  -7 -11   7    6.30    6.70
   7 -11  -7    6.10    5.50
   7  11  -6   20.60    6.80
   7  11  -6   20.80    6.80
   7 -11  -6   35.50    6.30
  -7 -11   6   28.90    7.40
  -7 -11   6   25.00    7.30
   7  11  -5   10.40    6.10
  -7 -11   5   12.80    7.30
  -7 -11   5   17.00    6.90
   7 -11  -5   12.50    5.40
   7  11  -4   -1.60    6.00
   7  11  -4   -5.50    5.30
  -7 -11   4   10.00    6.30
   7 -11  -4    3.40    4.60
  -7 -11   4    6.00    6.60
   7  11  -3   11.00    5.70
  -7 -11   3   17.90    7.00
   7 -11  -3   14.40    5.30
  -7 -11   3   18.60    6.70
   7  11  -2   22.30    7.10
   7  11  -2   22.10    6.00
   7  11  -2   16.00    8.70
   7 -11  -2   24.80    5.90
   7  11  -1   14.50    5.20
  -7 -11   1   29.40    7.80
   7  11   0   23.70    7.00
  -7 -11   0   17.10    7.10
  -7 -11   0   29.90    7.30
   7  11   1   -1.50    6.20
  -7  11  -1  -11.70    4.90
  -7 -11  -1    9.40    6.60
  -7 -11  -1    1.10    6.30
  -7  11  -2   58.09    7.90
   7  11   2   44.50    7.80
   7  11   3   68.19    8.80
  -7  11  -3   70.69    9.10
  -7 -11  -3   61.59    9.70
   7  12  -5   24.30    7.00
   7  12  -5    9.50    5.70
   7 -12  -5   12.00    5.80
  -7 -12   5    8.60    6.50
   7  12  -4   10.90    6.30
   7  12  -4    8.40    5.80
   7 -12  -4    3.00    4.60
  -7 -12   4    3.10    6.90
   7  12  -3   15.80    6.20
   7  12  -3    2.70    5.40
   7 -12  -3   11.70    5.20
  -7 -12   3    9.20    7.30
  -7 -12   3    0.70    6.40
   7  12  -2   13.90    6.70
   7  12  -2    0.60    5.30
  -7 -12   2   -1.90    6.50
   7 -12  -2    7.90    5.50
   7  12  -1   32.30    6.10
  -7 -12   1   26.50    7.40
  -7 -12   0   11.00    6.80
  -7  12  -1   11.40    6.50
  -7 -12  -1   10.80    7.20
   8   0 -12   26.50    6.20
   8   0 -12    9.10    6.70
   8   0 -12   23.30    7.10
  -8   0  12   24.00    7.70
  -8   0  11    1.40    6.00
   8   0 -11   10.00    5.30
   8   0 -11    4.90    6.10
  -8   0  11   -1.40    6.30
   8   0 -11   -1.10    6.10
  -8   0  10   10.50    6.90
   8   0 -10    9.40    5.50
  -8   0  10    4.30    5.70
   8   0 -10   -3.80    6.30
   8   0  -9   -4.80    4.80
   8   0  -9   -0.20    5.30
  -8   0   9    7.90    6.10
  -8   0   9   -1.10    4.60
   8   0  -9   -1.20    4.90
  -8   0   8  195.58   13.30
   8   0  -8  186.28   12.70
   8   0  -8  210.38   13.20
  -8   0   8  178.78   12.80
   8   0  -8  165.18   12.90
  -8   0   7    0.80    5.20
   8   0  -7    5.80    5.00
   8   0  -7   13.20    4.50
   8   0  -7    8.90    5.20
  -8   0   7    9.20    5.90
   8   0  -6  240.98   15.70
   8   0  -6  255.87   16.00
  -8   0   6  257.27   16.00
  -8   0   6  240.48   16.20
  -8   0   5   -3.50    4.40
   8   0  -5    1.80    4.20
   8   0  -5   -3.50    4.00
   8   0  -4    5.60    4.60
   8   0  -4    0.80    4.10
  -8   0   4    3.60    4.30
   8   0  -3   -2.10    4.10
   8   0  -2   24.10    4.70
   8   1 -12   58.79    8.40
   8   1 -12   43.00    8.50
  -8   1  12   45.90    8.60
   8  -1 -12   57.29    8.70
   8  -1 -12   31.80    7.70
  -8   1  11   59.89   11.80
   8   1 -11   49.99    8.80
   8   1 -11   67.09    9.00
  -8   1  11   67.69    9.10
   8  -1 -11   65.89    8.70
   8  -1 -11   63.09    7.40
  -8  -1  11   62.39    8.20
   8  -1 -11   63.69    8.70
  -8  -1  11   69.19    9.90
   8   1 -10   -4.10    5.40
   8   1 -10    8.60    5.40
  -8   1  10    6.30    5.60
   8  -1 -10    4.00    5.10
   8  -1 -10    4.20    6.20
  -8  -1  10   11.10    6.40
  -8   1   9    2.90    6.20
   8   1  -9   -4.80    4.90
  -8   1   9    8.90    5.70
   8   1  -9   -9.80    5.50
  -8   1   9   -9.90    4.90
   8   1  -9    1.30    5.30
  -8  -1   9   -5.00    4.50
   8  -1  -9   -3.70    5.10
  -8  -1   9   10.70    5.90
   8  -1  -9    2.70    6.10
   8  -1  -9    8.50    5.30
   8   1  -8   45.60    6.60
   8   1  -8   39.50    6.70
  -8   1   8   40.00    6.30
   8   1  -8   42.50    6.80
  -8   1   8   65.89    8.70
   8  -1  -8   43.90    6.90
  -8  -1   8   41.00    6.40
  -8  -1   8   49.10    7.30
   8  -1  -8   47.20    6.40
   8  -1  -8   41.20    6.20
  -8   1   7  432.36   25.00
   8   1  -7  397.86   24.90
  -8   1   7  439.16   24.80
   8   1  -7  366.06   24.40
   8   1  -7  409.96   24.80
   8  -1  -7  440.46   24.70
  -8  -1   7  406.96   25.00
  -8  -1   7  401.86   25.00
   8  -1  -7  440.26   24.90
  -8   1   6    1.70    4.70
   8   1  -6    3.20    4.50
   8   1  -6   -4.10    5.40
  -8  -1   6    0.30    5.00
   8  -1  -6   -5.60    4.60
  -8  -1   6    1.80    5.20
   8  -1  -6   -2.40    4.80
   8   1  -5   71.99    6.80
   8   1  -5   64.89    7.00
   8  -1  -5   64.59    6.90
  -8  -1   5   72.69    7.30
   8  -1  -5   73.99    6.70
  -8  -1   5   58.99    7.20
   8   1  -4  114.79    8.60
   8   1  -4  104.69    8.70
  -8  -1   4  108.39    8.90
   8  -1  -4  108.99    8.40
  -8  -1   4  114.29    9.00
   8   1  -3    2.70    4.40
   8   1  -3    1.50    4.30
  -8  -1   3    3.90    4.80
   8   1  -2  181.78   11.90
  -8  -1   2  172.18   11.80
   8   1   0    1.70    4.50
   8   2 -12  112.99   11.00
   8   2 -12   97.89   11.60
  -8  -2  12  128.49   12.00
  -8  -2  12  123.79   11.00
   8  -2 -12   99.29   11.00
   8  -2 -12  116.29    9.80
   8   2 -11   14.10    7.10
   8   2 -11   17.70    6.80
   8   2 -11   28.60    6.30
   8  -2 -11   11.10    6.60
   8  -2 -11    4.10    5.50
  -8  -2  11   11.60    6.80
   8  -2 -11   12.70    5.70
  -8  -2  11   28.40    7.60
  -8   2  10   12.50    6.60
   8   2 -10    0.60   10.90
  -8   2  10    7.10    8.10
   8   2 -10    5.70    5.40
   8   2 -10   17.80    6.30
   8  -2 -10    7.40    6.10
  -8  -2  10   17.50    6.50
   8  -2 -10    6.10    5.00
   8  -2 -10   11.50    5.10
  -8   2   9   24.40    6.80
   8   2  -9   14.90    6.80
   8   2  -9   28.70    5.90
  -8   2   9   25.10    6.00
  -8   2   9   36.50    6.70
   8   2  -9   22.10    6.30
  -8  -2   9   19.30    5.50
   8  -2  -9   24.40    5.90
   8  -2  -9   29.70    6.70
   8  -2  -9   13.20    5.00
  -8  -2   9   21.60    6.00
  -8  -2   9   25.20    6.60
  -8   2   8   14.60    6.00
   8   2  -8    6.90    5.70
  -8   2   8   11.20    5.20
   8   2  -8    3.80    5.50
   8   2  -8   13.90    5.30
  -8   2   8   11.40    5.60
  -8  -2   8   16.00    6.10
  -8  -2   8    1.80    4.60
  -8  -2   8    8.60    5.80
   8  -2  -8    8.40    4.50
   8  -2  -8    7.40    5.10
   8  -2  -8    6.50    4.80
   8   2  -7   36.80    6.20
  -8   2   7   38.80   10.80
   8   2  -7   44.70    7.20
  -8   2   7   25.70    5.70
  -8  -2   7   43.40    6.90
  -8  -2   7   38.90    6.90
   8  -2  -7   41.60    6.30
  -8  -2   7   37.10    5.50
   8   2  -6   20.60    5.50
   8   2  -6   23.50    5.70
   8  -2  -6   22.90    5.30
  -8  -2   6   21.90    5.90
  -8  -2   6   20.10    5.80
   8   2  -5   14.30    5.00
   8   2  -5   10.60    5.40
  -8  -2   5   11.20    5.50
  -8  -2   5   20.40    5.30
   8   2  -4   -5.40    4.60
   8   2  -4    0.00    4.50
  -8  -2   4   -0.30    5.10
  -8  -2   4    3.80    4.50
   8   2  -3    2.30    4.50
   8   2  -3   -1.20    4.70
  -8  -2   3   -0.10    4.70
  -8  -2   3   -0.50    4.70
   8   2  -2    6.60    4.70
   8   2  -2   -2.10    4.40
  -8  -2   2    4.20    4.70
   8   2  -1   47.30    6.10
  -8  -2   1   49.00    5.70
   8   2   0   79.89    7.40
  -8  -2  -1   14.00    4.90
   8   2   2   49.60    6.60
   8   2   3  104.99    8.90
   8   3 -12   26.80    8.90
  -8  -3  12   18.70   11.40
   8  -3 -12   26.90    7.00
   8  -3 -12   31.50    6.60
  -8   3  11   14.30    7.00
   8   3 -11   -8.00    7.10
   8   3 -11    4.70    6.10
  -8  -3  11   19.90    7.30
   8  -3 -11   -4.00    8.90
   8  -3 -11   10.30    6.20
   8  -3 -11    5.10    5.70
   8   3 -10   31.50    6.90
   8   3 -10   16.00    7.00
   8   3 -10   33.50    7.60
   8  -3 -10   21.40    6.50
  -8  -3  10   29.80    6.70
   8  -3 -10   32.40    7.70
   8  -3 -10   32.20    6.00
  -8   3   9    7.00    8.10
  -8   3   9   15.70    6.10
   8   3  -9    4.20    6.40
   8   3  -9   -5.60    5.50
  -8   3   9   -5.70    5.00
   8   3  -9   11.90    5.70
  -8  -3   9    4.10    5.80
   8  -3  -9   10.60    4.90
   8  -3  -9    7.00    4.60
  -8  -3   9    8.80    5.10
   8  -3  -9    2.40    5.70
  -8  -3   9    7.20    6.10
   8   3  -8   25.70    6.80
   8   3  -8   25.20    6.80
  -8   3   8   34.20    7.60
   8   3  -8   26.50    6.30
  -8   3   8   39.40    6.90
  -8  -3   8   35.40    7.00
  -8  -3   8   21.60    5.70
  -8  -3   8   27.60    6.70
   8  -3  -8   34.50    5.60
   8  -3  -8   22.90    5.50
   8   3  -7   48.40    6.80
   8   3  -7   68.89    8.10
  -8   3   7   43.10    6.10
  -8  -3   7   54.09    7.70
   8  -3  -7   44.70    5.50
   8  -3  -7   49.70    6.40
   8  -3  -7   50.69    6.60
  -8  -3   7   42.20    7.10
  -8   3   6   51.49    6.10
   8   3  -6   55.29    7.10
   8   3  -6   49.00    7.10
  -8  -3   6   58.09    7.50
  -8  -3   6   51.49    7.00
   8   3  -5    8.50    5.20
   8   3  -5    9.70    5.10
  -8  -3   5    3.00    5.50
  -8  -3   5    7.70    5.30
   8   3  -4   18.40    6.00
   8   3  -4   24.50    5.40
  -8  -3   4   25.80    6.10
  -8  -3   4   29.50    5.80
   8   3  -3  156.98   10.60
   8   3  -3  138.89   10.80
  -8  -3   3  133.99   10.80
  -8  -3   3  155.08   10.80
   8   3  -2   80.69    7.40
   8   3  -2   71.19    7.70
  -8  -3   2   77.59    7.60
  -8  -3   2   73.29    7.60
   8   3  -1   42.90    6.60
   8   3  -1   42.30    6.20
  -8  -3   1   29.80    5.80
  -8  -3   1   47.40    6.70
   8   3   0   14.90    4.80
   8   3   0   10.60    4.90
  -8  -3   0    9.20    4.70
  -8  -3   0    7.30    4.80
   8   3   1  125.99    9.80
   8   3   1  143.39    9.90
  -8  -3  -1  132.49   10.10
   8   3   2   12.80    5.50
  -8  -3  -2   20.00    6.10
   8   3   3    7.30    5.60
  -8  -3  -3    7.70    5.10
   8   3   4   28.10    5.90
   8   3   5    8.60    4.80
   8   3   6   13.00    5.40
   8   3   7    2.90    4.90
   8   4 -11   -0.30    6.20
   8   4 -11   -8.90    7.20
   8  -4 -11    8.00    6.10
  -8  -4  11   12.60    7.00
   8  -4 -11    6.80    5.50
   8  -4 -11    4.80    5.40
   8   4 -10    2.70    5.90
   8   4 -10   -0.10    5.70
   8   4 -10   -6.00    6.80
   8  -4 -10    5.10    5.00
  -8  -4  10   -6.00    6.30
   8  -4 -10    6.30    4.50
  -8  -4  10   18.60    6.60
   8   4  -9   93.99    9.60
   8   4  -9   86.99   10.30
   8  -4  -9  120.99    9.70
  -8  -4   9   98.39   10.00
  -8  -4   9   97.29   11.80
   8  -4  -9  117.89    8.80
  -8  -4   9   93.49    9.90
   8  -4  -9  117.19    9.00
  -8   4   8   37.20    6.70
   8   4  -8   20.60    5.90
   8   4  -8   21.70    6.70
   8   4  -8   35.70    7.50
  -8   4   8   35.70    5.90
  -8  -4   8   29.00    7.20
   8  -4  -8   26.70    5.20
   8  -4  -8   35.50    5.70
  -8  -4   8   37.40    6.60
   8  -4  -8   42.70    6.70
  -8  -4   8   35.80    7.30
   8   4  -7   20.80    5.70
   8   4  -7   15.00    6.00
  -8   4   7   18.40    5.20
   8   4  -7   27.00    6.10
  -8  -4   7   22.00    6.40
  -8  -4   7   16.20    6.30
   8  -4  -7   25.40    4.90
   8   4  -6    3.60    5.30
  -8   4   6   -7.50    4.30
   8   4  -6    1.50    4.90
  -8  -4   6  -10.50    5.50
  -8  -4   6   -0.40    5.40
   8   4  -5   -7.00    4.80
   8   4  -5   -1.10    5.00
  -8  -4   5   -1.60    5.40
  -8  -4   5   -4.40    5.10
   8   4  -4   57.29    7.40
   8   4  -4   74.49    9.80
  -8  -4   4   69.69    7.40
  -8  -4   4   55.59    7.50
   8   4  -3   14.00    5.80
   8   4  -3   14.30    5.60
  -8  -4   3    9.70    5.70
  -8  -4   3   12.70    5.90
   8   4  -2  257.57   16.00
   8   4  -2  245.18   16.10
  -8  -4   2  267.37   16.10
  -8  -4   2  230.48   16.00
   8   4  -1    0.30    5.20
   8   4  -1   -7.60    5.20
  -8  -4   1   -4.70    4.90
  -8  -4   1   -2.50    5.10
   8   4   0   46.70    6.60
   8   4   0   63.99    7.30
  -8  -4   0   49.90    6.30
  -8  -4   0   55.19    6.70
   8   4   1    6.00    4.90
   8   4   1    4.10    5.00
  -8  -4  -1   -1.40    4.60
   8   4   2   43.20    6.80
   8   4   2   43.10    6.50
  -8  -4  -2   47.40    7.90
   8   4   3   33.50    6.50
  -8  -4  -3   38.20    6.10
   8   4   4   44.60    7.10
   8   4   4   46.70    6.90
   8   4   5   10.50    5.20
   8   4   6   -6.50    5.80
   8   4   6    9.10    5.80
   8   4   7   20.80    6.40
  -8  -4  -7   29.60    6.50
  -8   5  11   18.50    5.90
   8   5 -11    6.80    6.10
   8   5 -11    1.70    7.10
   8  -5 -11   12.50    5.20
   8  -5 -11    6.10    6.30
  -8  -5  11   24.00    7.50
   8  -5 -11   17.70    6.30
  -8   5  10    3.40    5.80
   8   5 -10    2.40    6.90
   8   5 -10   18.60    7.20
   8  -5 -10    9.30    5.20
  -8  -5  10   24.50    7.50
  -8  -5  10    8.40    6.60
   8  -5 -10    4.10    5.40
   8   5  -9   13.10    6.80
  -8   5   9    3.80    5.00
   8   5  -9    1.10    5.50
   8   5  -9    7.90    7.20
   8  -5  -9    5.40    4.90
  -8  -5   9   -2.90    5.90
  -8  -5   9   -0.30    6.60
   8  -5  -9   13.80    5.30
  -8   5   8   -5.50    4.90
   8   5  -8    7.70    6.20
   8   5  -8   11.70    7.00
   8   5  -8    1.20    5.90
  -8  -5   8    1.80    4.60
   8  -5  -8    4.40    4.30
  -8  -5   8    1.70    6.00
  -8  -5   8   14.70    6.30
   8   5  -7   71.49    7.80
   8   5  -7   73.59    8.70
   8   5  -7   50.39    8.00
   8  -5  -7   72.99    7.50
  -8  -5   7   67.09    8.20
  -8  -5   7   72.89    7.20
   8  -5  -7   69.89    6.90
  -8  -5   7   72.79    8.30
   8   5  -6   58.89    7.50
   8   5  -6   53.09    7.90
  -8   5   6   54.19    6.90
  -8  -5   6   60.69    8.00
  -8  -5   6   52.09    8.00
   8  -5  -6   71.59    6.40
   8   5  -5   -0.80    6.00
   8   5  -5   -2.00    5.30
  -8  -5   5   -0.40    5.10
  -8  -5   5   -1.50    5.40
   8   5  -4   61.79    7.40
   8   5  -4   61.09    7.50
  -8  -5   4   56.99    7.50
   8   5  -3  149.09   10.80
   8   5  -3  153.28   11.00
  -8  -5   3  121.39   10.80
  -8  -5   3  139.79   11.00
   8   5  -2   82.89    8.60
   8   5  -2   94.79   13.40
  -8  -5   2   81.39    9.40
  -8  -5   2   84.79    8.60
   8   5  -1   93.49    8.80
   8   5  -1  101.09    8.80
  -8  -5   1   84.59    8.80
  -8  -5   1  111.19    8.90
   8   5   0   -8.90    5.10
   8   5   0  -11.10    4.90
  -8  -5   0    0.00    4.90
  -8  -5   0   -2.90    5.20
   8   5   1   63.69    7.30
   8   5   1   65.19    7.40
  -8  -5  -1   65.09    7.20
  -8  -5  -1   69.09    7.50
   8   5   2   32.80    6.60
   8   5   2   30.60    6.30
  -8  -5  -2   51.19    8.10
  -8  -5  -2   42.20    6.60
   8   5   3  116.39    9.60
   8   5   3  112.99    9.20
  -8  -5  -3   97.89    8.70
   8   5   4   39.70    6.60
   8   5   4   31.20    6.70
   8   5   5   -3.10    5.00
   8   5   5    0.60    7.30
  -8  -5  -5    7.80    5.30
   8   5   6    6.30    6.20
   8   5   6    6.20    6.00
   8   5   7   10.40    6.40
  -8  -5  -7   13.30    5.90
   8   6 -10   16.70    7.60
   8   6 -10   15.80    7.80
   8  -6 -10   23.70    6.30
   8  -6 -10   19.60    5.60
  -8  -6  10   33.50   12.10
  -8  -6  10   30.40    7.50
   8   6  -9    8.20    6.70
   8   6  -9    3.50    6.30
   8  -6  -9    8.80    4.90
  -8  -6   9   15.30    6.30
  -8  -6   9    9.70    7.40
   8   6  -8   -0.40    6.40
   8   6  -8   21.20    5.90
   8   6  -8   13.60    7.10
  -8  -6   8   10.70    5.30
  -8  -6   8   20.20    6.50
  -8  -6   8   10.30    6.70
   8  -6  -8    7.80    5.60
   8  -6  -8    1.00    4.90
  -8   6   7    5.50    5.00
   8   6  -7   10.90    5.70
   8   6  -7    0.60    7.50
   8   6  -7   -9.70    5.70
  -8  -6   7   -1.00    6.00
  -8  -6   7   -0.60    6.10
   8  -6  -7   -1.50    4.00
  -8   6   6   -6.60    5.00
   8   6  -6   -4.80    5.50
  -8  -6   6    1.30    5.80
  -8  -6   6    3.80    6.00
   8  -6  -6   -6.80    3.50
  -8   6   5   56.49    6.40
   8   6  -5   47.10    7.60
  -8  -6   5   52.59    8.00
   8  -6  -5   46.20    5.50
  -8  -6   5   43.10    7.60
   8   6  -4   34.80    7.00
   8   6  -4   28.70    6.80
  -8  -6   4   31.40    7.10
  -8  -6   4   37.80    7.10
   8   6  -3  206.38   13.90
   8   6  -3  186.58   13.50
  -8  -6   3  208.08   13.90
  -8  -6   3  180.48   13.50
   8   6  -2   68.19    8.90
   8   6  -2   68.99    8.00
  -8  -6   2   82.09   13.40
  -8  -6   2   54.59    8.10
   8   6  -1  112.69    9.40
   8   6  -1   96.09    9.20
  -8  -6   1  105.39    9.50
  -8  -6   1  106.69    9.50
   8   6   0   29.70    6.50
   8   6   0   38.70    7.00
  -8  -6   0   49.40    7.40
  -8  -6   0   54.69    6.90
   8   6   1   63.59    7.20
   8   6   1   55.29    7.30
  -8  -6  -1   56.59    7.10
  -8  -6  -1   56.79    7.50
   8   6   2   27.50    6.90
   8   6   2   39.90    6.60
  -8  -6  -2   44.10    8.10
  -8  -6  -2   23.50    6.40
   8   6   3   20.40    6.70
   8   6   3   21.50    6.70
  -8  -6  -3   27.40    6.40
  -8  -6  -3   23.70    5.80
   8   6   4   30.80    6.70
   8   6   4   26.40    6.70
  -8  -6  -4   32.50    6.70
   8   6   5   13.70    7.70
   8   6   5   16.80    6.10
   8   6   6   24.90    7.00
   8   7 -10   12.40    6.30
   8   7 -10   -7.50    6.60
  -8   7  10   14.30    5.90
   8  -7 -10    8.10    5.20
  -8  -7  10   -0.50    6.60
  -8  -7  10   21.10    7.90
   8   7  -9   13.30    6.40
   8   7  -9    6.40    7.20
  -8  -7   9   23.10    7.30
  -8  -7   9    1.70   10.80
   8   7  -8   10.30    6.60
   8   7  -8   -3.50   11.10
  -8  -7   8   11.00    6.90
   8  -7  -8   19.90    5.40
   8   7  -7   43.80    7.50
   8   7  -7   65.79    8.40
   8   7  -7   52.99    7.70
   8  -7  -7   62.69    6.60
  -8  -7   7   49.10    8.30
  -8  -7   7   59.39    7.90
  -8   7   6    1.20    4.70
   8   7  -6   -0.60    5.50
   8   7  -6    9.10    4.80
  -8  -7   6    4.50    6.20
   8  -7  -6    5.10    4.10
  -8  -7   6    2.20    6.20
   8   7  -5   12.10    6.40
  -8   7   5    0.60    4.80
   8   7  -5    2.40    6.00
  -8  -7   5    3.70    6.00
  -8  -7   5    5.00    6.40
   8   7  -4   19.20    6.00
  -8  -7   4   15.10    6.60
  -8  -7   4    9.90    6.30
   8  -7  -4   17.00    4.50
   8   7  -3  253.17   16.70
   8   7  -3  253.27   16.80
  -8  -7   3  270.87   17.00
  -8  -7   3  244.78   16.90
   8   7  -2   20.90    6.90
   8   7  -2   25.80    7.20
  -8  -7   2   31.00    7.80
  -8  -7   2   27.60    7.00
   8   7  -1   19.50    6.30
   8   7  -1   10.60    6.00
  -8  -7   1   14.60    6.30
  -8  -7   1   19.80    6.50
   8   7   0   38.50    6.50
   8   7   0   21.10    6.30
  -8  -7   0   28.30    6.70
  -8  -7   0   23.30    6.30
   8   7   1   63.19    7.50
   8   7   1   49.90    7.20
  -8  -7  -1   49.70    7.70
  -8  -7  -1   49.30    7.40
   8   7   2   16.40    6.50
  -8  -7  -2   15.20    6.40
  -8  -7  -2   12.80    6.60
   8   7   3   51.69    8.00
   8   7   3   32.50    7.00
  -8  -7  -3   54.69   12.70
  -8  -7  -3   42.90    6.80
   8   7   4    5.70    6.00
   8   7   4   12.70    6.50
   8   7   5    8.90    6.40
   8   7   5   -4.10    7.10
  -8  -7  -5   -8.70   11.30
   8   7   6   16.40    7.50
   8   7   6   20.70    6.80
   8   8  -9   12.60    6.60
   8   8  -9   14.00    7.10
  -8  -8   9    7.80    7.30
   8  -8  -9    9.00    4.80
   8   8  -8   53.79    8.70
   8  -8  -8   53.09    6.80
  -8  -8   8   51.39    8.40
  -8  -8   8   53.99   11.00
   8   8  -7   22.50    6.60
   8   8  -7   32.90    7.70
   8  -8  -7   30.30    5.80
  -8  -8   7   29.50    7.30
  -8  -8   7   28.70    7.30
   8   8  -6   22.70    6.80
   8   8  -6   21.50    4.90
   8   8  -6   28.80    6.60
  -8  -8   6   27.60    6.90
   8  -8  -6   20.10    5.40
  -8  -8   6   22.20    7.40
  -8   8   5    6.90    4.90
   8   8  -5    8.80    6.40
  -8  -8   5    5.00    6.10
  -8  -8   5    0.60    6.10
   8  -8  -5   -0.50    4.20
  -8   8   4   54.79    6.90
   8   8  -4   51.79    8.10
   8  -8  -4   46.80    5.90
  -8  -8   4   45.40    8.00
  -8  -8   4   42.50    7.40
  -8   8   3   10.50    4.00
   8   8  -3    7.00    5.40
   8  -8  -3    0.20    3.90
  -8  -8   3   14.00    6.60
  -8  -8   3    5.40    6.70
   8   8  -2   45.20    7.10
   8   8  -2   48.20    8.00
  -8  -8   2   40.70    7.40
  -8  -8   2   59.49    8.10
   8   8  -1   56.89    7.50
   8   8  -1   43.00    7.10
  -8  -8   1   43.20    7.40
  -8  -8   1   57.09    8.10
   8   8   0   39.10    7.50
   8   8   0   37.40    7.40
  -8  -8   0   46.00    7.50
  -8  -8   0   40.40    7.50
   8   8   1   11.70    5.40
   8   8   1    5.80    5.90
  -8  -8  -1    4.80    6.10
  -8  -8  -1    2.40    5.70
   8   8   2   40.40    7.20
   8   8   2   44.30    7.00
  -8  -8  -2   31.60    9.40
  -8  -8  -2   42.30    7.60
   8   8   3   87.09    9.20
   8   8   3   97.99    8.70
  -8  -8  -3   79.99    8.90
  -8  -8  -3   78.99    8.50
   8   8   4   15.70    7.30
   8   8   4   34.10    6.40
   8   8   5   -2.00    8.40
   8   8   5   23.90    5.90
  -8  -8  -5   22.20    7.30
   8   9  -8   -2.20    6.50
   8   9  -8    5.30    6.60
   8  -9  -8   10.20    5.30
  -8  -9   8   13.20    7.20
  -8  -9   8   12.40    7.20
   8   9  -7   -5.90    6.40
  -8  -9   7    1.20    6.90
   8  -9  -7    5.00    4.70
   8   9  -6    5.70    6.00
   8   9  -6   10.20    6.20
  -8  -9   6    1.40    7.10
   8  -9  -6   11.60    5.00
  -8  -9   6   15.30    7.30
   8   9  -5   26.30    4.90
   8   9  -5   43.70    7.70
   8  -9  -5   23.40    7.40
  -8  -9   5   26.70    7.30
  -8  -9   5   30.50    6.80
  -8   9   4   -1.10    3.90
   8   9  -4  -10.50    5.80
   8   9  -4    6.60    5.80
  -8  -9   4    9.20    6.30
  -8  -9   4   -0.70    6.60
   8  -9  -4    5.20    4.40
  -8   9   3   46.10    5.90
   8   9  -3   40.30    7.90
   8   9  -3   36.80    6.90
  -8  -9   3   42.80    7.90
  -8  -9   3   44.70    7.50
   8   9  -2    1.90    6.10
  -8  -9   2    1.40    6.40
   8  -9  -2    1.20    4.50
  -8  -9   2    9.00    6.70
   8   9  -1    6.60    9.20
   8   9  -1   -1.80    5.40
  -8  -9   1   12.50    6.30
  -8  -9   1    8.40    6.10
   8   9   0   10.30    6.40
  -8  -9   0   18.10    6.20
  -8  -9   0   12.30    6.60
   8   9   1    2.40    6.00
  -8  -9  -1    7.60    6.30
  -8  -9  -1    1.20    6.10
   8   9   2   14.60    6.00
  -8  -9  -2   13.90    6.00
   8   9   3  135.29   11.00
  -8  -9  -3  105.39   10.70
  -8  -9  -3  136.19   10.70
   8   9   4   37.90    8.60
   8   9   4   32.40    7.90
  -8  -9  -4   36.80    7.80
   8  10  -7   10.00    6.00
   8  10  -7   -7.50    6.20
   8 -10  -7    0.50    4.80
  -8 -10   7   14.30    9.10
  -8 -10   7    2.90    6.60
   8  10  -6   24.40    6.60
   8  10  -6   16.40    6.50
  -8 -10   6   27.10    8.20
  -8 -10   6   23.20    7.70
   8 -10  -6   29.40    5.90
   8  10  -5   48.70    8.40
   8  10  -5   32.20    8.90
   8 -10  -5   44.90    6.70
  -8 -10   5   40.70    8.80
  -8 -10   5   37.20    8.20
   8  10  -4    1.40    6.30
   8 -10  -4    8.70    5.30
  -8 -10   4    8.50    7.00
  -8 -10   4   -7.80    6.80
   8  10  -3    5.50    7.00
  -8 -10   3    3.20    6.80
  -8 -10   3   19.20    6.60
  -8 -10   2   21.30    7.10
  -8 -10   2    4.30    6.60
   8 -10  -2    3.70    4.80
   8  10  -1   22.50    6.30
  -8 -10   1    8.80    6.90
  -8 -10   1    4.80    6.60
  -8  10   0   15.60    5.10
   8  10   0    3.30    6.20
   8  10   0    5.60    6.20
  -8 -10   0   11.60    6.20
  -8 -10   0    6.10    6.80
   8  10   1    9.10    6.50
   8  10   1    8.00    6.30
  -8 -10  -1   23.60    6.40
  -8 -10  -1    6.50    6.50
   8  10   2   18.10    6.50
   8  10   2   14.20    8.50
  -8 -10  -2   29.00   10.80
  -8 -10  -2   16.20    7.00
   8  10   3   47.60    8.20
  -8 -10  -3   38.30    8.40
  -8 -10  -3   51.19    8.60
   8  11  -5   -1.80    5.70
   8  11  -5   -2.70    5.90
  -8 -11   5   13.50    8.20
  -8 -11   5    5.60    6.50
   8 -11  -5    1.30    5.20
   8  11  -4    4.30    6.20
   8  11  -4    0.90    4.70
  -8 -11   4   -1.30    6.60
  -8 -11   4   -0.60    6.80
   8 -11  -4    3.30    4.20
   8  11  -3    4.00    5.90
   8 -11  -3    3.70    4.90
  -8 -11   3   10.30    6.80
  -8 -11   3    1.60    6.90
   8  11  -2    1.00    6.30
   8 -11  -2    1.70    4.70
  -8 -11   2   -5.00    7.70
  -8 -11   2    5.60    6.90
   8  11  -1    6.20    6.60
  -8 -11   1    7.60    6.70
   8  11   0   31.40    7.40
  -8 -11   0   15.30    9.70
  -8  11  -1   -1.70    5.50
   8  11   1    6.60    6.50
  -8 -11  -1    9.50    7.80
  -8 -11  -1   26.70    6.60
  -9   0  11    1.70    6.10
   9   0 -11    4.10    6.50
   9   0 -11   -0.30    6.70
   9   0 -10    0.80    7.10
   9   0 -10    7.50    6.00
  -9   0  10    3.00    5.90
  -9   0  10    7.60    9.50
   9   0 -10    0.90    5.80
   9   0  -9    1.60    5.00
  -9   0   9    5.80    6.40
   9   0  -9    2.70    5.00
   9   0  -9   -0.10    5.60
  -9   0   9   -0.50    4.90
   9   0  -8    2.60    5.30
   9   0  -8    5.90    5.30
  -9   0   8   11.60    6.10
   9   0  -7    4.50    5.50
  -9   0   7   14.80    7.70
   9   0  -7    4.60    5.30
   9   0  -6  169.28   12.10
   9   0  -6  171.98   12.40
   9   0  -5  -10.50    4.40
  -9   0   5    5.90    5.80
  -9   0   5    1.00    5.10
   9   0  -4   27.30    5.60
   9   0  -4   28.30    5.90
   9   0  -2   35.80    6.20
  -9   1  11    2.90    6.90
   9   1 -11   11.30    7.40
   9   1 -11    0.50    6.20
   9  -1 -11   -0.10    6.50
  -9  -1  11   12.50    6.60
   9  -1 -11    9.50    5.90
   9  -1 -11   20.60    5.90
  -9   1  10    8.50    5.90
   9   1 -10   -2.50    6.70
   9   1 -10   21.80    6.10
   9   1 -10    6.30    5.90
   9  -1 -10   -2.30    5.20
  -9  -1  10    6.60    6.50
   9  -1 -10   -0.40    6.70
   9  -1 -10    6.30    5.50
   9   1  -9   23.30    6.10
  -9   1   9   23.50    9.60
  -9   1   9   15.20    5.90
   9   1  -9   14.50    6.40
  -9   1   9   29.00    6.60
   9   1  -9   12.90    6.00
   9  -1  -9   15.00    6.10
   9  -1  -9   15.10    5.30
  -9  -1   9   17.50    5.50
  -9  -1   9   24.70    6.10
   9   1  -8   30.50    6.20
   9   1  -8   29.70    6.50
  -9   1   8   28.70    6.90
  -9  -1   8   11.60   11.00
   9  -1  -8   24.50    5.90
   9  -1  -8   16.40    6.10
  -9  -1   8   17.40    5.90
   9   1  -7   20.70    5.90
   9   1  -7   16.20    6.50
  -9   1   7   24.80    6.50
  -9  -1   7   14.50    6.00
  -9  -1   7   41.10    8.20
   9  -1  -7   19.10    5.90
   9  -1  -7   11.70    5.50
   9   1  -6   40.80    6.80
   9   1  -6   48.80    6.90
  -9   1   6   53.59    7.90
  -9  -1   6   61.29    7.70
   9  -1  -6   44.40    6.60
  -9  -1   6   45.60    7.40
   9   1  -5   62.79    7.20
   9   1  -4    9.40    4.90
   9   1  -4   18.30    5.40
  -9  -1   4   15.20    5.50
  -9  -1   3   44.30    6.50
  -9  -1   3   25.90    5.70
   9   1  -2  162.08   11.10
   9   1  -2  147.29   11.10
   9   1  -1    7.20    5.80
   9   2 -11   -1.90    6.90
   9   2 -11    9.60    6.00
   9   2 -11    5.60    5.90
   9  -2 -11    5.40    5.60
  -9  -2  11    5.00    6.60
   9  -2 -11    9.20    7.90
   9  -2 -11    9.30    6.00
   9   2 -10    7.30    6.90
   9   2 -10   21.80    6.80
   9   2 -10   31.20    6.40
  -9   2  10   19.60    7.10
   9  -2 -10   24.00    6.60
   9  -2 -10   25.30    7.40
   9  -2 -10   19.00    5.50
   9   2  -9   -7.90    5.90
  -9   2   9    4.70    5.40
   9   2  -9    1.70    5.40
   9   2  -9    4.40    5.60
   9  -2  -9   -3.30    6.10
  -9  -2   9    9.40    5.30
   9  -2  -9   -1.80    4.60
  -9  -2   9    5.50    5.90
   9  -2  -9    3.50    5.10
  -9   2   8    0.40    5.60
  -9   2   8   14.30    9.60
   9   2  -8    2.00    5.70
  -9   2   8    0.30    5.30
   9   2  -8    3.10    5.30
  -9  -2   8    3.20    5.80
   9  -2  -8   -1.00    5.40
  -9  -2   8    2.80    5.60
   9  -2  -8    9.50    5.20
   9   2  -7   90.99    8.70
   9   2  -7   98.59    9.30
  -9  -2   7  102.79    9.50
  -9  -2   7  103.59    9.10
   9   2  -6  121.09    9.80
   9   2  -6  111.39    9.50
  -9  -2   6  116.99    9.70
   9  -2  -6  118.19    9.00
   9  -2  -6  106.09    9.30
  -9  -2   6  101.09    9.70
   9   2  -5   80.49    8.20
   9   2  -5   77.49    7.80
  -9  -2   5   80.59    8.20
  -9  -2   5   63.79    8.00
   9   2  -4   13.20    5.70
   9   2  -4    9.60    5.20
  -9  -2   4    6.10    5.10
  -9  -2   4   19.70    6.00
   9  -2  -4    5.00    4.40
   9   2  -3   17.10    5.90
   9   2  -3   19.60    5.50
  -9  -2   3   11.50    5.20
   9   2  -2   15.20    5.50
   9   2  -2   21.00    5.70
  -9  -2   2    8.70    5.60
   9   2  -1   38.10    6.40
  -9  -2   1   44.50    7.10
   9   2   0   24.60    5.60
   9   2   2    9.70    4.90
   9   2   5    9.30    4.40
   9   2   6    9.00    4.60
  -9   3  11   26.00    6.60
   9   3 -11    6.10    6.60
   9   3 -11    6.80    7.60
   9  -3 -11   18.10    6.50
   9  -3 -11   15.20    6.00
   9  -3 -11   15.40    6.70
   9   3 -10   20.60    5.90
   9   3 -10    6.80    7.20
   9   3 -10   26.90    6.70
  -9  -3  10   14.90   10.50
   9  -3 -10   24.40    5.90
  -9  -3  10   10.00    6.60
   9  -3 -10    8.80    6.70
   9  -3 -10   28.90    7.00
   9   3  -9   -9.80    6.30
   9   3  -9   15.30    5.70
   9   3  -9    8.50    6.00
  -9  -3   9    0.30    5.00
   9  -3  -9    2.90    4.10
  -9  -3   9   10.50    6.50
  -9  -3   9    4.80    6.30
  -9   3   8    6.00    5.20
   9   3  -8   18.50    6.10
   9   3  -8   14.50    6.60
   9  -3  -8    8.10    5.00
  -9  -3   8    8.70    6.10
  -9  -3   8    1.80    5.50
   9  -3  -8   11.10    4.20
  -9  -3   8   19.90    6.10
   9   3  -7   20.90    6.00
   9   3  -7   10.00    5.50
  -9  -3   7   12.30    6.70
  -9  -3   7   13.20    5.90
   9   3  -6    2.30    5.30
   9   3  -6   -2.20    5.00
  -9  -3   6   -3.40    5.00
  -9  -3   6    1.20    5.60
   9   3  -5   49.99    7.70
   9   3  -5   60.19    7.50
  -9  -3   5   68.89    8.00
  -9  -3   5   65.39    8.20
   9   3  -4  106.89   10.00
   9   3  -4  135.99    9.90
  -9  -3   4  112.89    9.90
  -9  -3   4  130.79   10.20
   9   3  -3    3.60    5.70
   9   3  -3    0.20    5.30
  -9  -3   3   -5.00    5.40
  -9  -3   3    9.70    5.40
   9   3  -2    5.70    5.50
   9   3  -2   10.50    5.30
  -9  -3   2    2.50    5.40
  -9  -3   2    7.70    5.50
   9   3  -1   21.30    5.90
   9   3  -1   17.20    6.20
  -9  -3   1   27.00    6.00
   9   3   0   25.30    5.60
   9   3   0   24.00    6.10
  -9  -3   0   23.90    7.80
   9   3   2  306.37   19.30
   9   3   3   29.70    6.00
   9   3   4   77.89    7.80
   9   3   5    8.60    5.10
   9   4 -11   13.20    7.80
  -9   4  11   18.40    6.80
   9   4 -11   18.30    7.30
  -9  -4  11   22.40   11.50
   9  -4 -11   33.90    6.20
   9   4 -10   -0.60    5.70
   9   4 -10   -3.20    6.60
   9   4 -10   19.30    6.70
   9  -4 -10    5.00    6.20
   9  -4 -10   11.60    4.60
  -9  -4  10   -2.00    6.40
  -9  -4  10   25.20    7.40
   9   4  -9    2.00    5.70
   9   4  -9  -13.40    6.60
  -9  -4   9   -0.20    6.00
   9  -4  -9    2.90    8.00
   9  -4  -9    3.20    5.90
  -9  -4   9   14.20    5.90
   9   4  -8   74.59    8.10
  -9   4   8   76.39    8.00
   9   4  -8   66.19    8.80
   9  -4  -8   83.49   11.80
  -9  -4   8   69.99    8.30
   9  -4  -8   68.99    6.90
  -9  -4   8   76.39    8.90
   9   4  -7   27.00    6.10
   9   4  -7   21.30    6.40
  -9   4   7   24.40    5.50
  -9  -4   7   22.50    6.30
  -9  -4   7   13.30    6.00
   9   4  -6    3.20    5.70
   9   4  -6    3.00    5.20
  -9  -4   6    4.60    5.80
  -9  -4   6   -1.00    5.70
   9   4  -5   54.39    8.00
   9   4  -5   56.09    7.30
  -9  -4   5   54.19    7.90
  -9  -4   5   54.69    7.70
   9   4  -4    2.80    5.80
  -9  -4   4    3.90    5.80
  -9  -4   4    1.20    5.90
   9   4  -3   53.99    7.40
   9   4  -3   52.69    7.80
  -9  -4   3   67.09    8.40
  -9  -4   3   43.20    7.30
   9   4  -2   28.30    6.40
   9   4  -2   30.40    7.00
  -9  -4   2   24.70    7.00
  -9  -4   2   29.50    6.90
   9   4  -1   88.89    8.50
   9   4  -1   76.79    8.60
  -9  -4   1  105.39    9.10
  -9  -4   1  102.79    8.90
   9   4   0   61.69    7.70
   9   4   0   60.99    7.70
  -9  -4   0   66.09    7.50
   9   4   1   41.80    7.00
  -9  -4  -1   49.00    7.30
  -9  -4  -1   50.99    6.80
   9   4   2   80.89    8.10
  -9  -4  -2   78.89    8.10
   9   4   3   54.99    7.10
  -9  -4  -3   52.49    7.20
   9   4   4    6.70    5.50
   9   4   5    4.40    5.50
   9   4   5   -1.30    6.20
   9   4   6    3.20    6.10
   9   5 -10    3.10    7.20
   9   5 -10   20.80    7.10
  -9  -5  10   18.10    6.80
  -9  -5  10   14.30    7.30
   9  -5 -10   16.80    5.30
   9  -5 -10    4.00    5.70
   9   5  -9   24.80    6.50
   9   5  -9   43.20    7.70
  -9  -5   9   41.70    7.00
   9  -5  -9   33.80    6.00
  -9  -5   9   33.10    7.60
   9   5  -8   82.89   10.50
   9   5  -8  127.29   10.70
  -9   5   8  102.79   10.00
  -9  -5   8  107.99    9.90
   9  -5  -8  122.99    9.00
  -9  -5   8  106.39   10.60
  -9   5   7   -0.90    4.90
   9   5  -7    5.10    6.00
   9   5  -7   -7.90    5.30
   9  -5  -7    5.00    4.20
  -9  -5   7   -1.40    5.60
  -9  -5   7    7.30    6.20
   9   5  -6   -1.90    5.90
   9   5  -6    9.40    5.70
  -9  -5   6    1.10    5.40
  -9  -5   6    8.80    5.40
   9   5  -5   -1.30    5.40
   9   5  -5    2.60    6.10
  -9  -5   5    2.70    5.50
  -9  -5   5   11.40    5.90
   9   5  -4  111.69    9.70
   9   5  -4  109.69    9.60
  -9  -5   4  101.29    9.80
   9   5  -3   87.39    8.70
   9   5  -3   68.09    8.20
  -9  -5   3   69.89    8.60
  -9  -5   3   85.29    8.80
   9   5  -2   94.89    9.20
  -9  -5   2   88.99    8.60
  -9  -5   2   94.09    9.20
   9   5  -1   -2.40    5.50
   9   5  -1    1.20    5.70
  -9  -5   1    6.60    6.10
  -9  -5   1    2.10    5.80
   9   5   0    4.20    5.80
   9   5   0    7.80    5.90
  -9  -5   0   30.00   10.70
  -9  -5   0    3.30    5.40
   9   5   1    9.40    5.80
   9   5   1    9.10    6.10
  -9  -5  -1   22.50    6.20
   9   5   2   -2.40    5.50
   9   5   2    0.50    5.60
  -9  -5  -2    4.90    5.40
   9   5   3   31.30    7.10
  -9  -5  -3   36.40    6.70
   9   5   4   29.50    6.70
   9   5   4   15.50    7.50
   9   5   5    1.70    5.40
   9   5   5    1.50    6.10
   9   5   6    6.00    6.50
   9   5   6   17.00    6.50
   9   6 -10    3.00    6.70
  -9   6  10   17.30    5.70
   9   6 -10   -6.00    7.40
  -9  -6  10    8.50    8.40
  -9  -6  10   17.10    6.70
   9  -6 -10   19.50    5.50
   9   6  -9   33.30    8.00
   9  -6  -9   56.89    7.00
  -9  -6   9   52.79    9.20
  -9  -6   9   42.50    7.80
   9   6  -8  177.58   13.20
   9   6  -8  199.38   14.10
  -9  -6   8  167.18   13.20
  -9  -6   8  177.08   14.20
  -9   6   7  312.67   19.00
  -9  -6   7  285.07   19.70
   9  -6  -7  293.77   18.40
   9   6  -6   11.80    6.10
   9   6  -6   15.20    5.70
   9  -6  -6    9.80    3.90
  -9  -6   6    0.00    6.40
  -9  -6   6    3.40    5.90
   9   6  -5    6.00    6.40
   9   6  -5   10.90    5.90
  -9  -6   5   13.40    6.50
  -9  -6   5   19.20    6.40
   9   6  -4   11.30    5.70
   9   6  -4    7.70    6.30
  -9  -6   4    7.30    5.80
  -9  -6   4    9.80    6.30
   9   6  -3  101.19    9.60
   9   6  -3  106.89    9.40
  -9  -6   3   88.39    9.40
  -9  -6   3   99.99    9.60
   9   6  -2  -13.60    5.80
   9   6  -2   -2.80    5.80
  -9  -6   2  -12.60   10.80
  -9  -6   2   -7.10    5.70
   9   6  -1   14.80    5.70
   9   6  -1    7.90    5.80
  -9  -6   1   12.40    6.20
  -9  -6   1   15.30    6.30
   9   6   0   -3.40    5.60
   9   6   0    0.80    5.70
  -9  -6   0    3.30   10.10
  -9  -6   0    5.30    5.30
   9   6   1   27.30    7.10
   9   6   1   43.10    7.10
  -9  -6  -1   28.10    6.70
  -9  -6  -1   37.30    7.00
   9   6   2    0.20    5.50
   9   6   2   -5.70    5.60
  -9  -6  -2    6.80    5.70
   9   6   3    9.10    6.30
   9   6   3   11.60    6.50
  -9  -6  -3   15.10    6.20
   9   6   4    7.30    7.20
   9   6   4   19.70    7.00
  -9  -6  -4    5.70    6.00
   9   6   5    1.60    6.30
   9   6   5   21.80    6.70
   9   7  -9   28.80    7.80
   9   7  -9   24.70    7.70
  -9  -7   9   41.80    8.00
   9   7  -8    2.80    5.90
  -9  -7   8    3.10    6.50
   9  -7  -8    2.40    4.50
  -9  -7   8    8.30    6.40
   9   7  -7  193.88   15.50
  -9  -7   7  226.18   15.90
   9  -7  -7  252.17   14.90
  -9  -7   7  198.48   15.30
  -9   7   6  -10.80    4.70
   9   7  -6   -5.10    6.10
   9   7  -6    0.00    6.40
  -9  -7   6  -13.10    6.90
  -9  -7   6   -5.00    6.40
   9  -7  -6   -7.10    4.20
   9   7  -5    7.60    5.90
   9   7  -5   -2.70    6.10
  -9  -7   5   -9.30    6.00
  -9  -7   5   10.30    6.20
   9   7  -4   -0.40    6.00
   9   7  -4    8.30    5.90
  -9  -7   4   -3.30    5.80
  -9  -7   4   -2.40    6.00
   9   7  -3    0.80    5.80
   9   7  -3    2.30    6.40
  -9  -7   3    2.60    6.40
  -9  -7   3    2.70    6.00
   9   7  -2   58.19    8.10
   9   7  -2   63.89    8.10
  -9  -7   2   60.89    8.00
  -9  -7   2   61.89    8.40
   9   7  -1   -0.40    6.10
   9   7  -1    0.80    5.60
  -9  -7   1    3.50    5.90
  -9  -7   1    6.10    5.80
   9   7   0   29.70    7.20
   9   7   0   25.70    6.70
  -9  -7   0   43.40    7.50
   9   7   1    5.00    5.90
   9   7   1    5.60    6.50
  -9  -7  -1    5.10    6.20
  -9  -7  -1   23.30    6.00
   9   7   2    4.70    6.20
   9   7   2   -1.00    5.90
  -9  -7  -2    3.30    5.90
  -9  -7  -2    1.30    6.70
   9   7   3   -4.00    6.20
   9   7   3    7.20    6.60
   9   7   4    9.70    7.20
   9   7   4   33.40    7.60
  -9  -7  -4   13.60   12.30
   9   8  -8    1.90    6.60
   9   8  -8   10.70    6.30
   9  -8  -8   10.80    4.60
  -9  -8   8   13.90    8.10
  -9  -8   8   12.80    6.90
   9   8  -7   31.50    7.20
   9   8  -7   23.70    7.20
  -9  -8   7   19.80    7.50
  -9  -8   7   26.50    7.40
   9  -8  -7   23.10    5.70
   9   8  -6   45.70    8.30
   9  -8  -6   58.49    7.70
  -9  -8   6   51.99    9.20
  -9  -8   6   66.49    9.60
   9   8  -5   38.70    7.90
  -9   8   5   34.90    5.80
   9   8  -5   39.00    7.50
  -9  -8   5   33.60    7.80
  -9  -8   5   26.40    7.40
   9  -8  -5   29.70    5.30
   9   8  -4   46.00    8.00
   9   8  -4   31.00    7.70
  -9  -8   4   22.30    7.70
  -9  -8   4   42.40    7.60
   9   8  -3    5.20    6.70
   9   8  -3   15.50    7.60
  -9  -8   3   13.40    6.00
  -9  -8   3    2.50    6.50
   9   8  -2    3.70    5.60
   9   8  -2   -5.60    5.90
  -9  -8   2    8.40    6.20
  -9  -8   2    4.50    6.50
   9   8  -1   24.90    6.50
   9   8  -1   28.70    6.70
  -9  -8   1   39.70    7.20
  -9  -8   1   26.50    6.90
   9   8   0   24.30    6.20
   9   8   0   19.60    6.90
  -9  -8   0   17.90    6.80
   9   8   1    0.30    6.20
   9   8   1   13.50    5.60
  -9  -8  -1    9.60    6.30
  -9  -8  -1    5.90    6.10
   9   8   2    5.90    6.40
   9   8   2   13.80    6.30
  -9  -8  -2    1.70    6.00
   9   8   3   16.60    6.40
   9   8   3   11.70    6.90
  -9  -8  -3    2.60    5.90
   9   8   4   15.50    7.30
   9   8   4   20.90    6.90
  -9  -8  -4   17.80    6.50
   9   9  -7   49.50    8.50
  -9  -9   7   51.29    9.10
   9   9  -6   36.50    8.20
  -9  -9   6   30.30   14.70
   9  -9  -6   49.80    6.80
   9   9  -5   14.60    7.40
  -9  -9   5   -2.30    6.50
  -9  -9   5   11.30    7.10
   9  -9  -5   10.20    5.80
   9   9  -4   26.50    7.30
  -9  -9   4   19.80    7.60
  -9  -9   4   39.80    7.90
   9  -9  -4   23.90    5.20
   9   9  -3    5.90    6.90
   9   9  -3    8.60    6.60
  -9  -9   3   22.00    6.60
  -9  -9   3   13.20    7.50
   9   9  -2   -0.90    6.20
   9   9  -2   12.50    6.00
  -9  -9   2    8.40    6.00
  -9  -9   2   -2.50    6.80
   9   9  -1   11.30    5.80
   9   9  -1    9.00    5.40
  -9  -9   1   14.80    6.20
  -9  -9   1   -2.50    6.40
   9   9   0   42.50    7.20
  -9  -9   0   46.90   11.20
   9   9   1    4.30    6.30
   9   9   1   18.70    7.30
  -9  -9  -1    8.20    6.40
  -9  -9  -1   12.10    6.80
   9   9   2   13.80    7.60
   9   9   2    1.70    6.40
  -9  -9  -2   21.20    7.00
   9   9   3    6.20    6.70
  -9  -9  -3    3.30    6.30
   9  10  -6   36.90    8.10
   9  10  -6   44.20    7.70
  -9 -10   6   18.10    7.80
   9 -10  -6   29.70    6.00
   9  10  -5   14.30    6.70
  -9 -10   5    5.50    6.70
   9 -10  -5   -0.80    4.90
  -9 -10   5   10.50    7.70
   9  10  -4   -2.70    6.60
   9 -10  -4    8.80    4.50
  -9 -10   4    6.70    6.60
   9  10  -3   15.20    7.30
  -9 -10   3    3.00    7.20
  -9 -10   3   30.50    7.20
   9 -10  -3    9.00    5.10
   9  10  -2    3.30    6.70
   9 -10  -2   -2.90    8.50
  -9 -10   2   16.00    6.50
  -9 -10   2    7.20    7.10
   9  10  -1   12.20    6.70
  -9 -10   1    5.00    6.40
  -9 -10   1   24.30    7.60
   9  10   0    6.30    6.70
  -9 -10   0   10.80    8.50
  -9 -10   0    6.30    6.60
   9  10   1   82.29    9.30
  -9 -10  -1   77.29    9.40
  -9 -10  -1   87.59    9.60
  10   0 -11   12.30    6.00
  10   0 -11    1.80    8.60
  10   0 -11    0.00    5.70
  10   0 -10   26.20    7.40
  10   0 -10   19.60    6.80
  10   0 -10   24.30    6.00
  10   0  -9   -1.40    5.70
  10   0  -9    3.30    5.90
  10   0  -8    2.70    6.20
 -10   0   8   -3.70    5.50
  10   0  -8   14.80    5.90
 -10   0   7    0.20    5.40
  10   0  -7    1.80    5.50
  10   0  -7    7.40    6.10
  10   0  -6  289.97   18.90
  10   0  -6  303.97   19.30
 -10   0   6  313.47   19.60
  10   0  -5   -2.20    5.10
  10   0  -5   -3.80    5.00
  10   0  -4  144.19   10.80
  10   0  -3    8.00    5.60
  10   0  -3    1.60    5.50
  10   1 -11   23.80    7.10
 -10   1  11   14.90    7.30
  10  -1 -11   28.50    6.90
  10  -1 -11   16.60    6.60
  10  -1 -11   35.80    7.90
 -10  -1  11   28.90    7.70
  10   1 -10   10.20    5.90
  10   1 -10   -0.30    6.30
  10   1 -10    5.50    5.70
  10  -1 -10    3.70    7.60
  10  -1 -10   17.70    7.00
  10  -1 -10    9.60    5.30
  10   1  -9   28.30    6.50
 -10   1   9   19.90    5.80
  10   1  -9   23.30    6.90
  10  -1  -9   20.70    9.60
  10   1  -8   17.30    5.90
  10   1  -8    7.50    6.30
  10  -1  -8   15.60    6.50
 -10  -1   8   20.80    6.20
  10   1  -7   31.30    7.30
  10   1  -7   30.40    6.30
 -10  -1   7   43.00    7.40
 -10  -1   7   14.60    6.40
  10  -1  -7   27.10    6.20
  10  -1  -7   19.10    5.90
  10   1  -6   37.60    7.20
  10  -1  -6   49.50    7.50
 -10  -1   6   63.69    8.20
 -10  -1   6   60.49    8.10
  10  -1  -6   39.60    7.20
  10   1  -5   -7.00    5.30
  10  -1  -5    1.00    4.90
 -10  -1   5    3.00    5.40
  10   1  -4   36.10    6.70
  10   1  -4   37.70    7.00
 -10  -1   4   39.10    7.10
  10   1  -3   60.99    7.40
 -10  -1   3   54.89    8.10
  10   1  -2  -15.60    6.00
  10   2 -10   41.50    7.90
  10   2 -10   48.30    7.60
  10  -2 -10   52.59    8.70
  10  -2 -10   58.19    7.30
  10   2  -9   12.90    6.50
 -10   2   9   23.90    6.70
  10   2  -9   13.10    5.60
 -10   2   9    7.50    5.90
 -10  -2   9   -4.30    8.60
 -10  -2   9   12.10    6.00
  10   2  -8   34.80    6.50
  10   2  -8   36.30    7.80
 -10  -2   8   34.40    6.90
  10  -2  -8   35.30    6.60
  10   2  -7   16.10    5.90
  10   2  -7   26.80    7.20
 -10  -2   7   32.20    7.00
 -10  -2   7   20.00    6.50
  10   2  -6   94.19    9.50
  10   2  -6  116.99    9.70
  10  -2  -6  108.89    9.20
 -10  -2   6  106.29    9.70
  10   2  -5   20.40    6.30
  10   2  -5   12.80    5.90
 -10  -2   5   22.60    6.10
 -10  -2   5   15.70    6.20
  10   2  -4   63.99    8.40
  10   2  -4   78.19    8.20
  10   2  -3  134.19   10.90
  10   2  -2   16.40    7.10
 -10  -2   2   26.50    7.20
  10   2  -1    4.20    5.70
  10   2  -1   26.80    6.90
 -10  -2   1   11.30    5.90
  10   2   0   53.19    7.40
  10   2   2   78.99    8.50
  10   2   4   18.50    5.90
  10   3 -10   18.00    7.20
  10   3 -10   13.80    7.40
  10   3 -10   24.60    6.00
  10  -3 -10   25.90    6.60
  10  -3 -10    9.50    6.50
 -10  -3  10   16.90    6.80
  10  -3 -10   24.60    5.60
  10   3  -9   12.40    5.60
  10   3  -9    4.00    6.10
 -10  -3   9    7.90    6.30
 -10  -3   9   -1.30    6.10
  10  -3  -9    0.40    3.90
  10   3  -8   17.30    5.90
  10   3  -8    5.20    6.80
 -10  -3   8   25.30    7.00
 -10  -3   8   12.30    6.00
  10   3  -7   11.00    6.20
  10   3  -7   19.40    6.20
 -10  -3   7   10.90    9.80
 -10  -3   7   29.10    6.80
  10   3  -6   12.40    5.60
  10   3  -6    9.20    6.00
 -10  -3   6   13.70    6.90
 -10  -3   6   22.80    6.10
  10   3  -5   17.80    6.60
  10   3  -5   23.70    6.80
 -10  -3   5   38.60    6.70
  10   3  -4    0.50    6.20
  10   3  -4   -4.60    5.50
 -10  -3   4   -5.70    5.30
 -10  -3   4   11.20    6.60
  10   3  -3  247.68   16.50
  10   3  -3  230.78   16.20
 -10  -3   3  256.07   16.30
  10   3  -2   79.29    9.10
  10   3  -2   75.49    8.60
 -10  -3   2   67.09    7.90
  10   3  -1   16.00    6.90
  10   3  -1   16.60    6.30
 -10  -3   1   24.20    6.70
  10   3   1   13.00    6.40
  10   3   1   21.00    5.90
  10   3   3   -0.20    5.20
  10   3   4    2.40    6.40
  10   3   4    4.00    5.40
  10   3   5    8.40    4.30
  10   4 -10    0.70    7.20
  10   4 -10    6.60    6.70
  10   4 -10    5.50    9.10
 -10  -4  10   15.80    7.40
  10  -4 -10   12.40    6.30
  10  -4 -10    6.60    4.80
  10  -4 -10   16.30    7.10
 -10  -4  10   12.80    7.10
  10   4  -9   53.29    8.20
  10   4  -9   37.70    8.10
 -10  -4   9   43.50    7.90
 -10  -4   9   49.90    7.60
  10  -4  -9   39.50    8.10
  10   4  -8   16.90    5.70
  10   4  -8    8.10    7.20
 -10  -4   8   29.20    6.60
 -10  -4   8   26.60    7.30
  10   4  -7    3.30    5.90
  10   4  -7    9.40    5.50
 -10  -4   7   13.60    8.70
 -10  -4   7   12.60    6.30
  10   4  -6    4.50    6.40
  10   4  -6   13.00    5.90
 -10  -4   6   13.50    9.20
 -10  -4   6    4.10    6.10
  10   4  -5   58.49    8.20
  10   4  -5   65.49    9.00
 -10  -4   5   59.59    8.30
 -10  -4   5   46.30   11.80
  10   4  -4   15.20    8.60
  10   4  -4    7.60    6.70
 -10  -4   4   21.10    6.70
 -10  -4   4   16.30    8.30
  10   4  -3   99.19    9.70
  10   4  -3   77.89    9.10
 -10  -4   3   98.89    9.20
 -10  -4   3  105.49   10.00
  10   4  -2   -3.00    6.70
  10   4  -2   -8.00    5.70
 -10  -4   2   -4.70    6.10
 -10  -4   2    6.40    5.50
  10   4  -1    1.80    5.70
  10   4  -1    0.30    6.60
 -10  -4   1    1.90    5.50
 -10  -4   1    1.60    5.70
  10   4   0    4.70    5.90
  10   4   0   -4.30    5.80
  10   4   1    1.40    6.10
  10   4   3   37.90    7.00
  10   4   3   42.80    7.90
  10   4   4   10.80    6.60
  10   4   4   22.80    6.60
  10   4   5    3.60    5.70
  10   5  -9   20.80    7.20
  10   5  -9    3.50    6.40
 -10  -5   9    9.20    7.10
  10  -5  -9    5.30    4.70
 -10  -5   9   17.10    7.10
  10   5  -8   13.60    7.20
  10   5  -8   18.70    8.60
 -10  -5   8   23.90    7.20
  10   5  -7   13.60    6.20
 -10  -5   7   32.00    7.00
  10   5  -6   16.80    6.20
  10   5  -6    8.80    6.60
 -10  -5   6    8.30    6.20
 -10  -5   6   -4.00    7.70
  10   5  -5   23.20    7.10
  10   5  -5   12.10    6.30
 -10  -5   5   14.10    6.80
 -10  -5   5   30.20   11.20
  10   5  -4   56.79    8.60
  10   5  -4   57.89    7.90
  10   5  -3   41.90    7.60
  10   5  -3   40.80    8.00
 -10  -5   3   39.60    8.30
 -10  -5   3   43.30    7.80
  10   5  -2   -1.70    6.00
  10   5  -2   -5.30    6.30
 -10  -5   2   10.60    6.20
 -10  -5   2   -4.80    5.80
  10   5  -1    6.60    7.40
  10   5  -1    5.90    6.50
 -10  -5   1    6.40    6.20
  10   5   0    3.50    6.20
 -10  -5   0    7.30    5.70
 -10  -5   0   12.10   10.10
  10   5   1   -2.10    6.20
  10   5   2    3.00    5.90
  10   5   3    2.00    5.90
  10   5   4   23.00    7.80
 -10   6   9   43.50    6.80
  10   6  -9   23.10    8.00
 -10  -6   9   35.60   10.40
 -10  -6   9   40.30    8.60
  10  -6  -9   39.60    6.40
  10   6  -8   23.80    6.70
  10   6  -8   32.60    6.80
  10  -6  -8   43.30    5.70
 -10  -6   8   31.00    8.10
 -10  -6   8   30.00   13.30
  10   6  -7   12.10    6.20
  10   6  -7   25.50    6.40
 -10  -6   7   15.00    7.90
 -10  -6   7   13.40    6.80
  10   6  -6   41.20    6.80
  10   6  -6   26.80    7.20
 -10  -6   6   29.30    7.30
 -10  -6   6   38.80    9.00
  10   6  -5   26.10    6.80
  10   6  -5    9.50    6.80
 -10  -6   5   20.60    6.60
 -10  -6   5   19.60    8.70
  10   6  -4   41.40    8.10
  10   6  -4   36.50    7.00
 -10  -6   4   27.90   11.50
 -10  -6   4   49.50    8.10
  10   6  -3   23.40    7.30
  10   6  -3    8.10    6.50
 -10  -6   3   11.90    6.70
 -10  -6   3   35.60    9.10
  10   6  -2   78.19    9.40
  10   6  -2   77.89    8.90
 -10  -6   2   89.19    8.90
 -10  -6   2  110.29   15.80
  10   6  -1   -4.40    6.50
  10   6  -1   12.60    6.50
 -10  -6   1   14.90    6.10
 -10  -6   1    5.90    6.30
  10   6   0    9.20    5.80
  10   6   0   -1.90    6.20
 -10  -6   0    0.90    5.80
  10   6   1   15.30    6.80
  10   6   1   23.80    6.80
 -10  -6  -1   29.70    6.80
  10   6   2    8.10    6.70
 -10  -6  -2    7.60    6.30
  10   6   3   17.10    7.30
  10   6   3   12.90    6.70
  10   6   4    5.70    7.00
  10   7  -8    8.40    6.30
 -10  -7   8    6.60    6.80
 -10  -7   8   26.20    8.80
  10  -7  -8   14.40    4.80
  10   7  -7   33.60    7.20
 -10  -7   7   20.60    7.10
 -10  -7   7   33.40    8.10
  10   7  -6   13.60    6.80
  10   7  -6   22.20    6.40
 -10  -7   6   16.60    6.70
 -10  -7   6   22.40    7.30
  10   7  -5   12.50    6.90
 -10  -7   5    6.50    7.60
 -10  -7   5    7.30    6.20
  10   7  -4   14.90    6.40
  10   7  -4   10.10    6.80
 -10  -7   4   17.40    6.80
  10   7  -3   36.80    8.10
  10   7  -3   43.40    7.00
 -10  -7   3   41.40    8.20
 -10  -7   3   43.00    9.30
  10   7  -2    7.10    7.30
  10   7  -2   10.80    6.00
 -10  -7   2    9.10    6.80
 -10  -7   2   19.00    6.30
  10   7  -1    7.30    5.90
  10   7  -1   -3.60    6.70
 -10  -7   1   13.00    6.70
 -10  -7   1    4.50    6.30
  10   7   0   18.10    7.00
  10   7   0   22.70    7.00
  10   7   1   35.00    7.70
  10   7   1   19.80    7.00
  10   7   2   17.80    6.90
 -10  -7  -2   20.50   10.70
  10   7   3   -5.10    7.10
  10   8  -7   12.10    6.80
  10  -8  -7   18.40    5.10
 -10  -8   7   33.80    7.70
 -10  -8   7    9.00    7.70
  10   8  -6    5.40    6.50
 -10  -8   6   38.00    8.10
 -10  -8   6   21.50    7.60
  10   8  -5   -9.00    6.50
  10   8  -5    7.30    6.70
 -10  -8   5    3.70    6.80
 -10  -8   5   19.70    7.50
  10   8  -4    1.20    6.10
  10   8  -4   15.10    6.40
 -10  -8   4   29.40    9.80
 -10  -8   4   -3.50    6.70
  10   8  -3    7.70    6.80
  10   8  -3   -3.40    8.10
 -10  -8   3   10.80    7.10
 -10  -8   3   12.50    7.70
  10   8  -2   19.00    7.30
  10   8  -2   25.80    7.90
 -10  -8   2   31.60    7.40
 -10  -8   2   34.40    7.20
  10   8  -1    2.00    6.30
  10   8  -1    7.30    7.00
 -10  -8   1   14.80    6.90
 -10  -8   1   11.00    6.90
  10   8   0    7.00    6.20
  10   8   0    0.10    6.40
 -10  -8   0   13.00    6.40
  10   8   1   22.60    7.60
  10   8   1   35.10    7.00
 -10  -8  -1   33.50    7.50
  10   8   2   41.60    7.40
 -10  -8  -2   38.10    7.80
  10  -9  -6   24.80    5.30
  10   9  -5   24.80    7.70
 -10  -9   5   21.10    8.20
 -10  -9   5   31.90    9.50
  10   9  -4    7.50    6.90
 -10  -9   4    9.70    8.70
 -10  -9   4   -0.10    6.60
  10   9  -3    5.00    7.10
 -10  -9   3    3.30    7.00
 -10  -9   3   21.60    8.10
  10   9  -2   18.50    7.30
  10   9  -2   32.30    7.60
 -10  -9   2   23.90    7.20
 -10  -9   2   26.00    7.30
  10   9  -1   32.70    7.40
  10   9  -1   42.60    7.90
 -10  -9   1   21.40    7.50
 -10  -9   1   28.50    8.50
  10   9   0   10.20    6.80
  10   9   0   27.20    6.80
  11   0 -10    8.90    6.90
  11   0 -10    6.50    6.70
  11   0  -9    1.00    6.20
  11   0  -9   -3.00    6.60
  11   0  -8   22.20    6.50
  11   0  -7    1.70    5.20
  11   0  -7   -3.90    7.80
  11   0  -5   -3.70    5.00
  11   0  -4   54.69    7.60
 -11   1  10   38.30    7.90
  11   1 -10   36.10    7.50
  11   1 -10   20.00    7.30
  11  -1 -10   25.00    7.00
  11   1  -9   -3.30    7.80
  11   1  -9   15.30    6.40
 -11  -1   9   -3.70    6.00
  11  -1  -9    0.10    6.00
  11  -1  -9    6.70    6.30
  11   1  -8   12.10    6.30
  11  -1  -8    8.90    6.20
 -11  -1   8   -0.20    6.10
  11   1  -7   45.80    8.60
  11   1  -7   36.90    6.80
  11  -1  -7   31.50    6.80
 -11  -1   7   29.10    6.90
  11  -1  -7   33.40    6.70
  11   1  -6   15.30    6.10
  11   1  -6    3.70    5.90
  11  -1  -6   -0.40    5.10
  11   1  -5  112.79    9.60
 -11  -1   5  107.29    9.80
  11   1  -4   -3.60    5.90
  11   1  -4    9.80    5.60
  11   2  -9   10.40    9.40
  11   2  -9    7.00    6.00
 -11  -2   9   10.60    7.10
  11  -2  -9    4.20    6.60
  11   2  -8   35.20    8.00
  11   2  -8   30.70    7.10
  11   2  -7    3.40    6.90
 -11  -2   7   13.40    6.60
  11  -2  -7    2.10    5.40
  11   2  -6    8.30    6.40
  11  -2  -6    9.50    5.60
  11   2  -5   14.40    6.40
 -11  -2   5    8.50    5.50
  11   2  -4   13.60    6.30
  11   2  -4   -7.20    6.50
 -11  -2   4   -1.30    5.30
  11   2  -3    6.90    6.00
  11   2  -3    6.30    6.60
 -11  -2   3   15.40    6.10
 -11  -2   2   74.59    8.20
  11   2   3    6.50    5.50
  11   3  -9   34.00    6.80
  11   3  -9   32.10    7.70
 -11  -3   9   32.60    7.40
  11   3  -8    8.00    5.70
  11   3  -8   -3.60    6.90
 -11  -3   8    7.90    6.20
  11  -3  -8    1.40    5.80
  11  -3  -8   15.60    6.30
  11   3  -7   23.40    6.30
  11   3  -7   11.60    6.60
  11   3  -6   35.90    7.80
  11   3  -6   52.99    7.60
  11   3  -5   87.99   11.30
  11   3  -5  125.89   10.60
  11   3  -4  122.69   10.80
  11   3  -4  134.59   11.50
  11   3  -3  -12.90    6.70
  11   3  -3    4.10    6.10
  11   3  -2   16.90    7.50
 -11  -3   2   28.80    6.60
  11   3   0   16.60    7.30
  11   3   1   67.69    7.90
  11   3   2   38.60    7.10
  11   3   3    5.00    5.30
  11   4  -9    7.20    7.20
 -11  -4   9   14.70    7.10
  11   4  -8    9.90    5.90
  11   4  -8   -0.50    7.20
 -11  -4   8   23.20    7.30
  11   4  -7   19.40    6.80
  11   4  -7   42.00    6.80
 -11  -4   7   32.00    7.20
  11   4  -6   42.50    8.30
  11   4  -6   50.99    7.90
 -11  -4   6   48.80    9.30
  11   4  -5   72.39    9.30
  11   4  -5   72.29    8.40
 -11  -4   5   72.59    8.60
  11   4  -4    1.80    6.20
  11   4  -4   -6.00    6.80
  11   4  -3   83.59   10.00
  11   4  -3   90.99    9.20
  11   4  -2   -5.80    6.20
  11   4  -2   -6.70    7.10
 -11  -4   2   -8.70    6.30
  11   4  -1   88.49    9.20
  11   4   0   24.70    6.80
 -11  -4   0   20.00    7.20
  11   4   1   21.10    7.30
  11   4   3    3.50    6.60
  11   5  -8   13.40    7.70
  11   5  -8   14.20    5.70
  11   5  -7   16.70    6.60
  11   5  -7    2.40    6.20
 -11  -5   7   13.00    6.50
  11   5  -6   37.90    8.30
  11   5  -6   42.00    7.10
 -11  -5   6   36.10    7.60
 -11  -5   6   41.40   12.40
  11   5  -5   22.30    7.40
  11   5  -5   19.50    7.60
 -11  -5   5   18.30    6.70
 -11  -5   5    7.80   11.90
  11   5  -4   32.20    8.10
  11   5  -4   35.20    7.50
  11   5  -3   19.30    7.50
  11   5  -3   15.10    6.50
  11   5  -2    5.70    7.00
  11   5  -2   12.80    6.90
 -11  -5   2   13.80    6.80
  11   5  -1   34.00   10.40
 -11  -5   1   40.50    7.90
  11   5   0   10.70    6.60
  11   5   1   39.30    8.00
  11   5   1   46.20    7.70
  11   5   2   30.00    7.40
  11   6  -7   10.50    6.30
  11   6  -7   17.80    6.60
 -11  -6   7   14.70   10.80
 -11  -6   7    4.30    6.20
  11   6  -6   28.40    9.30
  11   6  -6    5.40    6.80
 -11  -6   6   15.60    6.50
 -11  -6   6    7.30    8.20
  11   6  -5   20.40    8.00
  11   6  -5   14.00    5.90
 -11  -6   5    3.10    6.70
 -11  -6   5    7.80    8.30
  11   6  -4   18.20    7.30
  11   6  -4   17.40    6.40
 -11  -6   4   11.60    6.40
  11   6  -3    0.90    6.00
  11   6  -3    1.80    7.10
 -11  -6   3    0.40    6.20
  11   6  -2   15.90    7.20
  11   6  -2   19.30    6.90
 -11  -6   2    9.40   11.30
  11   6  -1    8.80    6.90
  11   6  -1   14.10    8.90
  11   6   0   16.50    7.60
 -11  -6   0    1.90    6.40
  11   6   1   11.10    6.80
  11   6   1   19.40    7.60
  11   6   2    8.90    6.90
  11   6   2   19.60    7.50
  11   7  -6   32.30    7.70
  11   7  -6   29.00    7.30
 -11  -7   6   12.80    7.20
 -11  -7   6   30.40   11.00
  11   7  -5    8.40    7.00
  11   7  -5   11.80    6.40
 -11  -7   5   21.30   11.60
 -11  -7   5   -5.60    6.20
  11   7  -4   11.30    7.40
  11   7  -4    7.20    6.90
 -11  -7   4    8.10    6.50
  11   7  -3   19.20    6.40
  11   7  -3    2.90    7.00
 -11  -7   3   14.20    6.70
  11   7  -2   34.40    8.30
  11   7  -2   40.10    7.60
 -11  -7   2   34.80    7.60
  11   7  -1   18.30    6.70
  11   7  -1    9.40    7.50
  11   7   0   22.00    7.10
  11   7   1   15.10    7.30
  11   7   1    6.50    6.90
 -11  -7  -1   -0.20    6.20
 -11  -8   5    0.80    7.30
  11   8  -4   -3.80    7.10
  11   8  -4   24.10    7.20
 -11  -8   4   12.70    6.80
  11   8  -3    5.40    7.00
  11   8  -3   17.60    7.00
 -11  -8   3   11.80    7.20
  11   8  -2   31.20    9.00
  11   8  -2   10.40    7.20
 -11  -8   2    3.80    7.20
  11   8  -1    6.80    7.50
 -11  -8   1   11.70    6.80
  12   0  -8   34.70    7.20
  12   0  -8   25.30    7.30
  12   0  -7    1.70    6.30
  12   0  -6    2.70    5.60
  12   0  -5   -0.70    5.80
  12   1  -8    6.80    7.00
  12   1  -8    1.30    6.60
  12  -1  -8    8.50    6.20
  12  -1  -8   19.10    6.70
  12   1  -7   16.60    7.20
  12   1  -7   12.00    6.40
  12   1  -6   -5.00    5.50
  12   1  -6    6.60    6.00
  12  -1  -6    5.10    6.70
 -12  -1   6   18.30    6.70
  12   1  -5   30.90    7.30
  12  -1  -5    6.70    6.00
  12   1  -4    9.70    6.50
  12   2  -8   12.80    7.30
 -12  -2   8    9.20    6.30
  12   2  -7   20.30    6.90
 -12  -2   7   39.00    7.60
  12   2  -6   64.29    8.40
 -12  -2   6   64.59    8.20
  12   2  -5   66.39    8.40
 -12  -2   5   41.80    7.60
  12   2  -4   23.50    7.60
  12   2  -4   23.30    7.00
 -12  -2   4   13.90    6.10
  12   3  -7    9.80    6.60
  12   3  -7    3.20    6.20
  12   3  -6  114.39   11.20
  12   3  -6  115.69   10.80
 -12  -3   6  119.99   10.70
 -12  -3   5   41.90    8.20
  12   3  -4  138.19   12.20
  12   3  -3    9.60    7.90
  12   3  -3   11.30    7.00
  12   3  -2    2.30    6.40
  12   3  -2   -9.50    7.00
  12   3  -1   32.80    8.20
  12   4  -7    6.70    6.50
  12   4  -7   10.40    6.90
  12   4  -6   10.40    6.90
  12   4  -6   10.40    7.40
 -12  -4   6   14.90    7.20
  12   4  -5   15.40    8.00
  12   4  -5   15.00    7.80
 -12  -4   5   24.40    7.10
  12   4  -4   12.80    7.30
  12   4  -4   11.40    7.90
 -12  -4   4    8.80    6.80
  12   4  -3  -14.00    7.00
  12   4  -2    6.00    7.10
 -12  -4   2    6.90    5.90
  12   4   0   79.19    9.30
  12   4   1   -3.50    6.50
  12   5  -6   49.20    7.60
 -12  -5   6   28.60    7.90
  12   5  -5   55.59   11.40
  12   5  -5   71.19    8.90
 -12  -5   5   85.29    9.10
  12   5  -4    0.70    7.80
  12   5  -4    6.40    7.10
  12   5  -3   58.59    9.30
  12   5  -2   -1.90    7.30
 -12  -5   2    4.90    6.60
  12   5  -1   32.20    8.20
  12   5  -1   32.30    8.40
  12   5   0   61.79    9.80
 -12  -5   0   86.69    9.00
  12   6  -5   18.50    7.10
 -12  -6   5   19.90    6.70
  12   6  -4   13.90    6.50
  12   6  -4    8.40    7.80
 -12  -6   4    9.30    6.90
  12   6  -3   14.70    6.80
  12   6  -3   -7.20    7.10
  12   6  -2   20.20    7.70
  12   6  -2   14.10    7.90
 -12  -6   1   13.50    7.00
  13   1  -6   15.70    7.20
  13   1  -5   10.60    7.40
  13   1  -5   10.20    6.60
  13   2  -5    7.30    7.30
  13   2  -3   30.90    7.40
  13   2  -3    8.10    7.70
  13   3  -4   -1.10    7.40
   0   0   0    0.00    0.00

_computing_structure_solution     'SHELXT 2018/2 (Sheldrick, 2018)'
;
_shelx_hkl_checksum   97681
